# Supplementary material for: Diethyl 1-benzyl-2,2-dioxo-4-phenyl-3,4,6,7,8,8a-hexa­hydro-1H-pyrrolo­[2,1-c][1,4]thia­zine-1,3-dicarboxyl­ate
Source: Acta Crystallogr Sect E Struct Rep Online. 2011 Aug 6;67(Pt 9):o2268. doi: 10.1107/S1600536811031047 (PMC3200855; doi:10.1107/S1600536811031047)
Supplement: Supplementary file 1 [file e-67-o2268-sup1.cif]

##############################################################################
#                                                                            #
# This CIF contains the data in a paper accepted for publication in          #
# Acta Crystallographica Section E. It conforms to the requirements of       #
# Notes for Authors for Acta Crystallographica Section E, and has been       #
# peer reviewed under the auspices of the IUCr Commission on Journals.       #
#                                                                            #
# Full details of the Crystallographic Information File format               #
# are given in the paper "The Crystallographic Information File (CIF):       #
# a New Standard Archive File for Crystallography" by S. R. Hall, F. H.      #
# Allen and I. D. Brown [Acta Cryst. (1991), A47, 655-685].                  #
#                                                                            #
# The current version of the core CIF dictionary is obtainable from          #
# ftp://ftp.iucr.org/pub/cif_core.dic.                                       #
#                                                                            #
# Software is freely available for graphical display of the structure(s)     #
# in this CIF. For information consult the CIF software page                 #
# http://www.iucr.org/resources/cif/software.                                #
#                                                                            #
# This file may be used for bona fide research purposes within the           #
# scientific community so long as proper attribution is given to the journal # 
# article from which it was obtained.                                        #
#                                                                            #
##############################################################################
data_global
_audit_creation_method     'SHELXTL/PC'
_journal_data_validation_number     ?
_journal_date_recd_electronic     2011-05-16
_journal_date_accepted     2011-08-02
_journal_name_full     'Acta Crystallographica, Section E'
_journal_year     2011
_journal_volume     67
_journal_issue      9
_journal_page_first     o2268
_journal_page_last     o2268
_journal_paper_category     QO
_journal_coeditor_code     SU2277
_publ_contact_author_name     'Dr S. Athimoolam'
_publ_contact_author_address
;
Department of Physics
University College of Engineering Nagercoil
Anna University of Technology Tirunelveli
Nagercoil 629 004
India
;
_publ_contact_author_email     athi81s@yahoo.co.in
_publ_contact_author_fax     '+91 4652 260511'
_publ_contact_author_phone     '+91 9787100212'
_publ_section_title
;\
Diethyl
1-benzyl-2,2-dioxo-4-phenyl-3,4,6,7,8,8a-hexahydro-1<i>H</i>-pyrrolo[2,1-\
<i>c</i>][1,4]thiazine-1,3-dicarboxylate
;
loop_
    _publ_author_name
    _publ_author_address
    'A. Chitradevi'
;
Department of Physics
Sri Subramanya College of Engineering & Technology
Palani 624 615
India
;
    'S. Athimoolam'
;
Department of Physics
University College of Engineering Nagercoil
Anna University of Technology Tirunelveli
Nagercoil 629 004
India
;
    'S. Asath Bahadur'
;
Department of Physics
Kalasalingam University
Krishnan koil 626 190
India
;
    'S. Indumathi'
;
Department of Organic Chemistry
Madurai Kamaraj University
Madurai 625 021
India
;
    'S. Perumal'
;
Department of Organic Chemistry
Madurai Kamaraj University
Madurai 625 021
India
;
data_I
_audit_creation_method     SHELXTL/PC
_chemical_name_systematic
;
Diethyl 1-benzyl-2,2-dioxo-4-phenyl-3,4,6,7,8,8a-hexahydro-1<i>H</i>-
pyrrolo[2,1-<i>c</i>][1,4]thiazine-1,3-dicarboxylate
;
_chemical_name_common
;
;
_chemical_formula_moiety     'C26 H31 N O6 S'
_chemical_formula_sum     'C26 H31 N O6 S'
_chemical_formula_iupac     'C26 H31 N O6 S'
_chemical_formula_weight     485.58
_chemical_melting_point     419
_symmetry_cell_setting     monoclinic
_symmetry_space_group_name_H-M     'P 21/c'
_symmetry_space_group_name_Hall     '-P 2ybc'
loop_
    _symmetry_equiv_pos_site_id
    _symmetry_equiv_pos_as_xyz
    1 x,y,z
    2 -x,1/2+y,1/2-z
    3 -x,-y,-z
    4 x,1/2-y,1/2+z
_cell_length_a     13.5232(9)
_cell_length_b     16.8402(12)
_cell_length_c     12.1789(9)
_cell_angle_alpha     90.00
_cell_angle_beta     116.5680(10)
_cell_angle_gamma     90.00
_cell_volume     2480.7(3)
_cell_formula_units_Z     4
_cell_measurement_reflns_used     3512
_cell_measurement_theta_min     2.4
_cell_measurement_theta_max     23.76
_cell_measurement_temperature     293(2)
_exptl_crystal_description     block
_exptl_crystal_colour     colourless
_exptl_crystal_size_max     0.22
_exptl_crystal_size_mid     0.18
_exptl_crystal_size_min     0.15
_exptl_crystal_density_diffrn     1.300
_exptl_crystal_density_meas     ?
_exptl_crystal_density_method     'not measured'
_exptl_crystal_F_000     1032
_exptl_absorpt_coefficient_mu     0.172
_exptl_absorpt_correction_type     none
_exptl_absorpt_process_details     ?
_exptl_absorpt_correction_T_min     ?
_exptl_absorpt_correction_T_max     ?
_exptl_special_details     ?
_diffrn_ambient_temperature     293(2)
_diffrn_radiation_type     MoK\a
_diffrn_radiation_wavelength     0.71073
_diffrn_radiation_source     'fine-focus sealed tube'
_diffrn_radiation_monochromator     graphite
_diffrn_measurement_device_type     'Bruker SMART APEX CCD area-detector'
_diffrn_measurement_method     \w
_diffrn_detector_area_resol_mean     ?
_diffrn_reflns_number     23528
_diffrn_reflns_av_R_equivalents     0.0225
_diffrn_reflns_av_sigmaI/netI     0.0158
_diffrn_reflns_theta_min     1.68
_diffrn_reflns_theta_max     24.99
_diffrn_reflns_theta_full     24.99
_diffrn_measured_fraction_theta_max     0.999
_diffrn_measured_fraction_theta_full     0.999
_diffrn_reflns_limit_h_min     -15
_diffrn_reflns_limit_h_max     16
_diffrn_reflns_limit_k_min     -19
_diffrn_reflns_limit_k_max     19
_diffrn_reflns_limit_l_min     -14
_diffrn_reflns_limit_l_max     14
_diffrn_standards_number     ?
_diffrn_standards_interval_count     ?
_diffrn_standards_interval_time     ?
_diffrn_standards_decay_%     ?
_refine_special_details
;
Refinement of <i>F</i>\^2\^ against ALL reflections. The weighted
<i>R</i>-factor <i>wR</i> and goodness of fit <i>S</i> are based on
<i>F</i>\^2\^, conventional <i>R</i>-factors <i>R</i> are based on <i>F</i>,
with <i>F</i> set to zero for negative <i>F</i>\^2\^. The threshold expression
of <i>F</i>\^2\^ > \s(<i>F</i>\^2\^) is used only for calculating
<i>R</i>-factors(gt) <i>etc</i>. and is not relevant to the choice of
reflections for refinement. <i>R</i>-factors based on <i>F</i>\^2\^ are
statistically about twice as large as those based on <i>F</i>, and <i>R</i>-
factors based on ALL data will be even larger.
;
_reflns_number_total     4360
_reflns_number_gt     3885
_reflns_threshold_expression     I>2\s(I)
_refine_ls_structure_factor_coef     Fsqd
_refine_ls_matrix_type     full
_refine_ls_R_factor_all     0.0440
_refine_ls_R_factor_gt     0.0397
_refine_ls_wR_factor_gt     0.1077
_refine_ls_wR_factor_ref     0.1117
_refine_ls_goodness_of_fit_ref     1.048
_refine_ls_restrained_S_all     1.048
_refine_ls_number_reflns     4360
_refine_ls_number_parameters     328
_refine_ls_number_restraints     0
_refine_ls_hydrogen_treatment     constr
_refine_ls_weighting_scheme     calc
_refine_ls_weighting_details
         'calc w=1/[\s^2^(Fo^2^)+(0.0573P)^2^+0.6606P] where P=(Fo^2^+2Fc^2^)/3'
_atom_sites_solution_hydrogens     geom
_atom_sites_solution_primary     direct
_atom_sites_solution_secondary     difmap
_refine_ls_shift/su_max     0.001
_refine_ls_shift/su_mean     0.000
_refine_diff_density_max     0.342
_refine_diff_density_min     -0.212
_refine_ls_extinction_method     none
_refine_ls_extinction_coef     ?
loop_
    _atom_type_symbol
    _atom_type_description
    _atom_type_scat_dispersion_real
    _atom_type_scat_dispersion_imag
    _atom_type_scat_source
    'C' 'C' 0.0033 0.0016
                         'International Tables Vol C Tables 4.2.6.8 and 6.1.1.4'
    'H' 'H' 0.0000 0.0000
                         'International Tables Vol C Tables 4.2.6.8 and 6.1.1.4'
    'N' 'N' 0.0061 0.0033
                         'International Tables Vol C Tables 4.2.6.8 and 6.1.1.4'
    'O' 'O' 0.0106 0.0060
                         'International Tables Vol C Tables 4.2.6.8 and 6.1.1.4'
    'S' 'S' 0.1246 0.1234
                         'International Tables Vol C Tables 4.2.6.8 and 6.1.1.4'
_computing_data_collection     '<i>SMART</i> (Bruker, 2007)'
_computing_cell_refinement     '<i>SAINT</i> (Bruker, 2007)'
_computing_data_reduction     '<i>SAINT</i> (Bruker, 2007)'
_computing_structure_solution     '<i>SHELXS97</i> (Sheldrick, 2008)'
_computing_structure_refinement     '<i>SHELXL97</i> (Sheldrick, 2008)'
_computing_molecular_graphics     '<i>PLATON</i> (Spek, 2009)'
_computing_publication_material     '<i>SHELXTL/PC</i> (Sheldrick, 2008)'
loop_
    _atom_site_type_symbol
    _atom_site_label
    _atom_site_fract_x
    _atom_site_fract_y
    _atom_site_fract_z
    _atom_site_U_iso_or_equiv
    _atom_site_thermal_displace_type
    _atom_site_calc_flag
    _atom_site_refinement_flags
    _atom_site_occupancy
    _atom_site_disorder_assembly
    _atom_site_disorder_group
    S S1 0.15741(3) 0.92139(2) 0.43420(4) 0.04920(10)
                                                    Uani d . 1.000 A .
    O O3A 0.35985(10) 0.97564(9) 0.43234(14) 0.0719(5) Uani d . 1.000 . .
    O O3B 0.29527(10) 1.07744(8) 0.30412(13) 0.0659(5) Uani d . 1.000 . .
    O O4A 0.15678(12) 0.88688(9) 0.70359(14) 0.0746(5) Uani d . 1.000 . .
    O O4B 0.31214(10) 0.83490(7) 0.71181(12) 0.0603(4) Uani d . 1.000 . .
    O O11 0.04484(10) 0.91684(8) 0.41508(13) 0.0635(5) Uani d . 1.000 . .
    O O12 0.20400(11) 0.85244(7) 0.40719(12) 0.0621(4) Uani d . 1.000 . .
    N N1 0.22020(11) 1.09127(8) 0.53463(13) 0.0514(4) Uani d . 1.000 . .
    C C3B1 0.4011(11) 1.0955(8) 0.3087(12) 0.091(4) Uani d P 0.600 A 1
    C C2 0.13365(14) 1.07966(10) 0.40838(16) 0.0518(5) Uani d . 1.000 A .
    C C3C1 0.4416(7) 1.1711(6) 0.3650(10) 0.177(5) Uani d P 0.600 A 1
    C C3 0.16594(12) 1.00898(9) 0.34934(15) 0.0475(5) Uani d . 1.000 . .
    C C3A 0.28510(13) 1.01706(10) 0.36781(16) 0.0505(5) Uani d . 1.000 A .
    C C4 0.24346(13) 0.94980(9) 0.59187(15) 0.0476(5) Uani d . 1.000 . .
    C C4A 0.23023(14) 0.88740(10) 0.67482(16) 0.0524(5) Uani d . 1.000 A .
    C C4B 0.30779(17) 0.77085(12) 0.79068(19) 0.0686(7) Uani d . 1.000 . .
    C C4C 0.3898(2) 0.71084(15) 0.7988(3) 0.0970(10) Uani d . 1.000 . .
    C C5 0.21555(13) 1.03327(10) 0.62232(16) 0.0505(5) Uani d . 1.000 A .
    C C6 0.20688(18) 1.17373(11) 0.5649(2) 0.0677(7) Uani d . 1.000 . .
    C C7 0.19111(19) 1.21696(11) 0.4504(2) 0.0739(7) Uani d . 1.000 A .
    C C8 0.11953(17) 1.16161(11) 0.34662(19) 0.0662(7) Uani d . 1.000 . .
    C C31 0.07930(13) 1.00024(11) 0.21296(16) 0.0562(6) Uani d . 1.000 A .
    C C32 0.09916(13) 0.93866(10) 0.13463(16) 0.0524(5) Uani d . 1.000 . .
    C C33 0.16040(15) 0.95665(12) 0.07280(17) 0.0624(6) Uani d . 1.000 A .
    C C34 0.17452(18) 0.90259(14) -0.00374(19) 0.0717(8) Uani d . 1.000 . .
    C C35 0.12652(19) 0.82867(13) -0.02086(19) 0.0738(7) Uani d . 1.000 A .
    C C36 0.0654(2) 0.80987(13) 0.0397(2) 0.0793(8) Uani d . 1.000 . .
    C C37 0.05118(16) 0.86437(12) 0.11638(19) 0.0683(7) Uani d . 1.000 A .
    C C51 0.29799(15) 1.05548(10) 0.75148(17) 0.0546(6) Uani d . 1.000 . .
    C C52 0.2635(2) 1.06714(12) 0.8413(2) 0.0710(8) Uani d . 1.000 A .
    C C53 0.3373(2) 1.08980(14) 0.9581(2) 0.0883(10) Uani d . 1.000 . .
    C C54 0.4456(2) 1.10084(14) 0.9869(2) 0.0895(9) Uani d . 1.000 A .
    C C55 0.48211(19) 1.09012(14) 0.8991(2) 0.0857(9) Uani d . 1.000 . .
    C C56 0.40837(16) 1.06721(12) 0.7808(2) 0.0683(7) Uani d . 1.000 A .
    C C3B2 0.4149(13) 1.0937(6) 0.3395(18) 0.062(4) Uani d P 0.400 A 2
    C C3C2 0.4129(7) 1.1751(5) 0.2913(6) 0.069(3) Uani d P 0.400 A 2
    H H3B2 0.39440 1.09570 0.22600 0.1100 Uiso c RP 0.600 A 1
    H H3C4 0.39340 1.21230 0.31500 0.2650 Uiso c RP 0.600 A 1
    H H4 0.32070 0.94970 0.60600 0.0570 Uiso c R 1.000 A .
    H H3C5 0.51470 1.17950 0.37260 0.2650 Uiso c RP 0.600 A 1
    H H5 0.14100 1.03280 0.61670 0.0610 Uiso c R 1.000 . .
    H H3C6 0.44390 1.17220 0.44490 0.2650 Uiso c RP 0.600 A 1
    H H6A 0.27210 1.19240 0.63570 0.0810 Uiso c R 1.000 . .
    H H6B 0.14290 1.17950 0.58040 0.0810 Uiso c R 1.000 . .
    H H7A 0.26160 1.22640 0.44960 0.0890 Uiso c R 1.000 . .
    H H7B 0.15430 1.26740 0.44380 0.0890 Uiso c R 1.000 . .
    H H8A 0.14450 1.16030 0.28330 0.0790 Uiso c R 1.000 A .
    H H8B 0.04280 1.17830 0.31020 0.0790 Uiso c R 1.000 . .
    H H4B1 0.23440 0.74760 0.75600 0.0820 Uiso c R 1.000 . .
    H H4B2 0.32490 0.79120 0.87170 0.0820 Uiso c R 1.000 . .
    H H4C1 0.37360 0.69250 0.71780 0.1450 Uiso c R 1.000 . .
    H H4C2 0.38700 0.66690 0.84750 0.1450 Uiso c R 1.000 . .
    H H4C3 0.46240 0.73390 0.83620 0.1450 Uiso c R 1.000 . .
    H H31A 0.00850 0.98860 0.21160 0.0670 Uiso c R 1.000 . .
    H H31B 0.07240 1.05140 0.17370 0.0670 Uiso c R 1.000 . .
    H H33 0.19290 1.00650 0.08310 0.0750 Uiso c R 1.000 . .
    H H34 0.21660 0.91600 -0.04400 0.0860 Uiso c R 1.000 A .
    H H35 0.13550 0.79200 -0.07280 0.0890 Uiso c R 1.000 . .
    H H36 0.03310 0.75990 0.02910 0.0950 Uiso c R 1.000 A .
    H H37 0.00880 0.85080 0.15620 0.0820 Uiso c R 1.000 . .
    H H52 0.18960 1.05960 0.82260 0.0850 Uiso c R 1.000 . .
    H H53 0.31280 1.09760 1.01750 0.1060 Uiso c R 1.000 A .
    H H54 0.49520 1.11570 1.06620 0.1070 Uiso c R 1.000 . .
    H H55 0.55620 1.09820 0.91880 0.1030 Uiso c R 1.000 A .
    H H56 0.43310 1.05980 0.72150 0.0820 Uiso c R 1.000 . .
    H H3B1 0.45370 1.05450 0.35490 0.1100 Uiso c RP 0.600 A 1
    H H2 0.06460 1.06630 0.41180 0.0620 Uiso c R 1.000 . .
    H H3B3 0.45890 1.09190 0.42780 0.0740 Uiso c RP 0.400 A 2
    H H3B4 0.44420 1.05570 0.30180 0.0740 Uiso c RP 0.400 A 2
    H H3C1 0.36030 1.17710 0.20620 0.1030 Uiso c RP 0.400 A 2
    H H3C2 0.48500 1.18830 0.29970 0.1030 Uiso c RP 0.400 A 2
    H H3C3 0.39210 1.21240 0.33690 0.1030 Uiso c RP 0.400 A 2
loop_
    _atom_site_aniso_label
    _atom_site_aniso_U_11
    _atom_site_aniso_U_22
    _atom_site_aniso_U_33
    _atom_site_aniso_U_12
    _atom_site_aniso_U_13
    _atom_site_aniso_U_23
    S1 0.0454(2) 0.0417(2) 0.0580(3) -0.0019(2) 0.0209(2) -0.0040(2)
    O3A 0.0435(7) 0.0786(9) 0.0905(10) 0.0157(6) 0.0273(7) 0.0259(8)
    O3B 0.0477(7) 0.0663(8) 0.0768(9) -0.0028(6) 0.0218(6) 0.0149(7)
    O4A 0.0731(9) 0.0739(9) 0.0948(10) 0.0031(7) 0.0537(8) 0.0090(8)
    O4B 0.0588(7) 0.0533(7) 0.0682(8) 0.0028(6) 0.0279(6) 0.0108(6)
    O11 0.0481(7) 0.0620(8) 0.0773(9) -0.0112(6) 0.0252(6) -0.0060(6)
    O12 0.0750(8) 0.0440(6) 0.0674(8) 0.0058(6) 0.0320(7) -0.0032(6)
    N1 0.0450(7) 0.0401(7) 0.0608(8) 0.0022(6) 0.0163(6) -0.0026(6)
    C3B1 0.059(5) 0.136(8) 0.073(5) -0.009(4) 0.024(4) 0.012(4)
    C2 0.0408(8) 0.0450(9) 0.0628(10) 0.0054(7) 0.0172(8) 0.0000(7)
    C3C1 0.087(5) 0.147(7) 0.299(13) -0.048(5) 0.089(8) -0.088(9)
    C3 0.0389(8) 0.0423(8) 0.0561(10) 0.0023(6) 0.0165(7) 0.0012(7)
    C3A 0.0429(9) 0.0500(9) 0.0533(9) 0.0002(7) 0.0169(7) 0.0006(7)
    C4 0.0411(8) 0.0438(9) 0.0560(9) -0.0004(7) 0.0200(7) -0.0023(7)
    C4A 0.0516(9) 0.0478(9) 0.0575(10) -0.0047(7) 0.0241(8) -0.0052(8)
    C4B 0.0715(12) 0.0615(12) 0.0663(12) -0.0063(10) 0.0249(10) 0.0130(9)
    C4C 0.1060(19) 0.0645(14) 0.119(2) 0.0164(13) 0.0489(16) 0.0299(14)
    C5 0.0422(8) 0.0453(9) 0.0622(10) 0.0011(7) 0.0218(8) -0.0054(7)
    C6 0.0679(12) 0.0431(10) 0.0787(13) 0.0041(8) 0.0207(10) -0.0070(9)
    C7 0.0739(13) 0.0438(10) 0.0942(15) 0.0042(9) 0.0289(11) 0.0022(10)
    C8 0.0622(11) 0.0486(10) 0.0777(13) 0.0125(8) 0.0224(10) 0.0064(9)
    C31 0.0405(9) 0.0590(10) 0.0583(10) 0.0040(7) 0.0124(8) 0.0015(8)
    C32 0.0403(8) 0.0545(10) 0.0495(9) 0.0000(7) 0.0085(7) 0.0015(7)
    C33 0.0599(11) 0.0599(11) 0.0597(11) -0.0040(9) 0.0199(9) 0.0026(9)
    C34 0.0684(13) 0.0833(15) 0.0618(12) 0.0042(11) 0.0278(10) 0.0008(11)
    C35 0.0768(14) 0.0715(13) 0.0579(11) 0.0145(11) 0.0165(10) -0.0062(10)
    C36 0.0844(15) 0.0594(12) 0.0753(14) -0.0124(11) 0.0190(12) -0.0104(10)
    C37 0.0623(11) 0.0684(12) 0.0673(12) -0.0166(10) 0.0228(10) -0.0087(10)
    C51 0.0536(10) 0.0427(9) 0.0619(11) 0.0002(7) 0.0208(8) -0.0037(8)
    C52 0.0789(14) 0.0624(12) 0.0734(13) -0.0089(10) 0.0355(11) -0.0122(10)
    C53 0.118(2) 0.0741(15) 0.0689(14) -0.0171(14) 0.0382(14) -0.0137(11)
    C54 0.109(2) 0.0680(14) 0.0611(13) -0.0189(13) 0.0109(13) -0.0026(11)
    C55 0.0618(13) 0.0702(14) 0.0918(17) -0.0102(10) 0.0045(12) 0.0033(12)
    C56 0.0539(11) 0.0655(12) 0.0722(13) -0.0026(9) 0.0164(9) -0.0039(10)
    C3B2 0.036(4) 0.050(4) 0.089(9) -0.003(3) 0.018(5) 0.030(4)
    C3C2 0.074(5) 0.054(4) 0.083(4) -0.019(3) 0.040(4) 0.014(3)
_geom_special_details
;
 Bond distances, angles etc. have been calculated using the
 rounded fractional coordinates. All su's are estimated
 from the variances of the (full) variance-covariance matrix.
 The cell esds are taken into account in the estimation of
 distances, angles and torsion angles
;
loop_
    _geom_bond_atom_site_label_1
    _geom_bond_atom_site_label_2
    _geom_bond_site_symmetry_1
    _geom_bond_site_symmetry_2
    _geom_bond_distance
    _geom_bond_publ_flag
    S1 O11 . . 1.4354(16) no
    S1 O12 . . 1.4279(14) no
    S1 C3 . . 1.8341(16) no
    S1 C4 . . 1.8087(17) no
    O3A C3A . . 1.190(2) no
    O3B C3B1 . . 1.440(16) no
    O3B C3A . . 1.323(2) no
    O3B C3B2 . . 1.50(2) no
    O4A C4A . . 1.192(3) no
    O4B C4A . . 1.329(2) no
    O4B C4B . . 1.463(2) no
    N1 C2 . . 1.471(2) no
    N1 C5 . . 1.469(2) no
    N1 C6 . . 1.468(2) no
    C3B1 C3C1 . . 1.434(17) no
    C2 C3 . . 1.551(2) no
    C2 C8 . . 1.542(3) no
    C3 C3A . . 1.530(3) no
    C3 C31 . . 1.553(2) no
    C3B2 C3C2 . . 1.487(15) no
    C4 C4A . . 1.523(2) no
    C4 C5 . . 1.543(2) no
    C4B C4C . . 1.471(4) no
    C5 C51 . . 1.513(3) no
    C6 C7 . . 1.501(3) no
    C7 C8 . . 1.520(3) no
    C31 C32 . . 1.512(3) no
    C32 C33 . . 1.379(3) no
    C32 C37 . . 1.381(3) no
    C33 C34 . . 1.376(3) no
    C34 C35 . . 1.376(3) no
    C35 C36 . . 1.369(4) no
    C36 C37 . . 1.383(3) no
    C51 C56 . . 1.385(3) no
    C51 C52 . . 1.382(3) no
    C52 C53 . . 1.377(3) no
    C53 C54 . . 1.358(4) no
    C54 C55 . . 1.376(4) no
    C55 C56 . . 1.391(3) no
    C3B1 H3B1 . . 0.9700 no
    C3B1 H3B2 . . 0.9700 no
    C2 H2 . . 0.9800 no
    C3C1 H3C4 . . 0.9600 no
    C3C1 H3C5 . . 0.9600 no
    C3C1 H3C6 . . 0.9600 no
    C3B2 H3B3 . . 0.9700 no
    C3B2 H3B4 . . 0.9700 no
    C4 H4 . . 0.9800 no
    C3C2 H3C1 . . 0.9600 no
    C3C2 H3C3 . . 0.9600 no
    C3C2 H3C2 . . 0.9600 no
    C4B H4B2 . . 0.9700 no
    C4B H4B1 . . 0.9700 no
    C4C H4C2 . . 0.9600 no
    C4C H4C3 . . 0.9600 no
    C4C H4C1 . . 0.9600 no
    C5 H5 . . 0.9800 no
    C6 H6B . . 0.9700 no
    C6 H6A . . 0.9700 no
    C7 H7A . . 0.9700 no
    C7 H7B . . 0.9700 no
    C8 H8A . . 0.9700 no
    C8 H8B . . 0.9700 no
    C31 H31B . . 0.9700 no
    C31 H31A . . 0.9700 no
    C33 H33 . . 0.9300 no
    C34 H34 . . 0.9300 no
    C35 H35 . . 0.9300 no
    C36 H36 . . 0.9300 no
    C37 H37 . . 0.9300 no
    C52 H52 . . 0.9300 no
    C53 H53 . . 0.9300 no
    C54 H54 . . 0.9300 no
    C55 H55 . . 0.9300 no
    C56 H56 . . 0.9300 no
loop_
    _geom_angle_atom_site_label_1
    _geom_angle_atom_site_label_2
    _geom_angle_atom_site_label_3
    _geom_angle_site_symmetry_1
    _geom_angle_site_symmetry_2
    _geom_angle_site_symmetry_3
    _geom_angle
    _geom_angle_publ_flag
    O11 S1 O12 . . . 117.67(9) no
    O11 S1 C3 . . . 106.32(8) no
    O11 S1 C4 . . . 108.57(9) no
    O12 S1 C3 . . . 112.26(8) no
    O12 S1 C4 . . . 108.60(8) no
    C3 S1 C4 . . . 102.28(7) no
    C3B1 O3B C3A . . . 120.1(5) no
    C3B2 O3B C3A . . . 110.7(6) no
    C4A O4B C4B . . . 116.17(16) no
    C2 N1 C5 . . . 113.51(14) no
    C2 N1 C6 . . . 104.99(14) no
    C5 N1 C6 . . . 113.35(15) no
    O3B C3B1 C3C1 . . . 111.5(11) no
    N1 C2 C3 . . . 109.23(15) no
    N1 C2 C8 . . . 104.95(14) no
    C3 C2 C8 . . . 117.37(16) no
    S1 C3 C2 . . . 104.73(11) no
    S1 C3 C3A . . . 108.43(11) no
    S1 C3 C31 . . . 108.60(11) no
    C2 C3 C3A . . . 111.10(14) no
    C2 C3 C31 . . . 109.53(14) no
    C3A C3 C31 . . . 114.00(14) no
    O3B C3B2 C3C2 . . . 103.2(11) no
    O3A C3A O3B . . . 123.89(19) no
    O3A C3A C3 . . . 124.94(16) no
    O3B C3A C3 . . . 111.16(15) no
    S1 C4 C5 . . . 112.69(12) no
    C4A C4 C5 . . . 110.81(15) no
    S1 C4 C4A . . . 108.13(11) no
    O4A C4A O4B . . . 124.99(17) no
    O4A C4A C4 . . . 124.11(17) no
    O4B C4A C4 . . . 110.90(17) no
    O4B C4B C4C . . . 107.5(2) no
    N1 C5 C4 . . . 109.65(14) no
    C4 C5 C51 . . . 109.23(14) no
    N1 C5 C51 . . . 109.89(14) no
    N1 C6 C7 . . . 101.99(16) no
    C6 C7 C8 . . . 104.37(17) no
    C2 C8 C7 . . . 104.44(16) no
    C3 C31 C32 . . . 118.54(15) no
    C31 C32 C33 . . . 120.88(16) no
    C33 C32 C37 . . . 117.70(18) no
    C31 C32 C37 . . . 121.31(18) no
    C32 C33 C34 . . . 121.6(2) no
    C33 C34 C35 . . . 120.2(2) no
    C34 C35 C36 . . . 119.0(2) no
    C35 C36 C37 . . . 120.7(2) no
    C32 C37 C36 . . . 120.9(2) no
    C5 C51 C52 . . . 120.4(2) no
    C52 C51 C56 . . . 118.83(19) no
    C5 C51 C56 . . . 120.76(18) no
    C51 C52 C53 . . . 120.8(3) no
    C52 C53 C54 . . . 120.3(2) no
    C53 C54 C55 . . . 120.1(2) no
    C54 C55 C56 . . . 120.1(2) no
    C51 C56 C55 . . . 119.8(2) no
    O3B C3B1 H3B1 . . . 109.00 no
    O3B C3B1 H3B2 . . . 109.00 no
    C3C1 C3B1 H3B1 . . . 109.00 no
    C3C1 C3B1 H3B2 . . . 109.00 no
    H3B1 C3B1 H3B2 . . . 108.00 no
    N1 C2 H2 . . . 108.00 no
    C3 C2 H2 . . . 108.00 no
    C8 C2 H2 . . . 108.00 no
    C3B1 C3C1 H3C4 . . . 109.00 no
    C3B1 C3C1 H3C5 . . . 109.00 no
    C3B1 C3C1 H3C6 . . . 110.00 no
    H3C4 C3C1 H3C5 . . . 109.00 no
    H3C4 C3C1 H3C6 . . . 110.00 no
    H3C5 C3C1 H3C6 . . . 110.00 no
    H3B3 C3B2 H3B4 . . . 109.00 no
    O3B C3B2 H3B3 . . . 111.00 no
    O3B C3B2 H3B4 . . . 111.00 no
    C3C2 C3B2 H3B3 . . . 111.00 no
    C3C2 C3B2 H3B4 . . . 111.00 no
    C5 C4 H4 . . . 108.00 no
    C4A C4 H4 . . . 108.00 no
    S1 C4 H4 . . . 108.00 no
    H3C1 C3C2 H3C3 . . . 110.00 no
    C3B2 C3C2 H3C1 . . . 109.00 no
    C3B2 C3C2 H3C2 . . . 109.00 no
    H3C2 C3C2 H3C3 . . . 109.00 no
    H3C1 C3C2 H3C2 . . . 109.00 no
    C3B2 C3C2 H3C3 . . . 109.00 no
    C4C C4B H4B2 . . . 110.00 no
    H4B1 C4B H4B2 . . . 109.00 no
    C4C C4B H4B1 . . . 110.00 no
    O4B C4B H4B1 . . . 110.00 no
    O4B C4B H4B2 . . . 110.00 no
    C4B C4C H4C2 . . . 110.00 no
    C4B C4C H4C3 . . . 110.00 no
    C4B C4C H4C1 . . . 109.00 no
    H4C2 C4C H4C3 . . . 109.00 no
    H4C1 C4C H4C2 . . . 109.00 no
    H4C1 C4C H4C3 . . . 109.00 no
    N1 C5 H5 . . . 109.00 no
    C4 C5 H5 . . . 109.00 no
    C51 C5 H5 . . . 109.00 no
    N1 C6 H6A . . . 111.00 no
    H6A C6 H6B . . . 109.00 no
    N1 C6 H6B . . . 111.00 no
    C7 C6 H6A . . . 111.00 no
    C7 C6 H6B . . . 111.00 no
    C6 C7 H7B . . . 111.00 no
    C8 C7 H7A . . . 111.00 no
    C8 C7 H7B . . . 111.00 no
    C6 C7 H7A . . . 111.00 no
    H7A C7 H7B . . . 109.00 no
    C2 C8 H8B . . . 111.00 no
    C7 C8 H8A . . . 111.00 no
    H8A C8 H8B . . . 109.00 no
    C7 C8 H8B . . . 111.00 no
    C2 C8 H8A . . . 111.00 no
    C3 C31 H31A . . . 108.00 no
    H31A C31 H31B . . . 107.00 no
    C32 C31 H31B . . . 108.00 no
    C3 C31 H31B . . . 108.00 no
    C32 C31 H31A . . . 108.00 no
    C34 C33 H33 . . . 119.00 no
    C32 C33 H33 . . . 119.00 no
    C35 C34 H34 . . . 120.00 no
    C33 C34 H34 . . . 120.00 no
    C34 C35 H35 . . . 120.00 no
    C36 C35 H35 . . . 120.00 no
    C37 C36 H36 . . . 120.00 no
    C35 C36 H36 . . . 120.00 no
    C32 C37 H37 . . . 120.00 no
    C36 C37 H37 . . . 120.00 no
    C51 C52 H52 . . . 120.00 no
    C53 C52 H52 . . . 120.00 no
    C52 C53 H53 . . . 120.00 no
    C54 C53 H53 . . . 120.00 no
    C55 C54 H54 . . . 120.00 no
    C53 C54 H54 . . . 120.00 no
    C56 C55 H55 . . . 120.00 no
    C54 C55 H55 . . . 120.00 no
    C51 C56 H56 . . . 120.00 no
    C55 C56 H56 . . . 120.00 no
loop_
    _geom_torsion_atom_site_label_1
    _geom_torsion_atom_site_label_2
    _geom_torsion_atom_site_label_3
    _geom_torsion_atom_site_label_4
    _geom_torsion_site_symmetry_1
    _geom_torsion_site_symmetry_2
    _geom_torsion_site_symmetry_3
    _geom_torsion_site_symmetry_4
    _geom_torsion
    _geom_torsion_publ_flag
    O11 S1 C3 C2 . . . . 60.76(13) no
    O11 S1 C3 C3A . . . . 179.45(11) no
    O11 S1 C3 C31 . . . . -56.19(14) no
    O12 S1 C3 C2 . . . . -169.24(12) no
    O12 S1 C3 C3A . . . . -50.56(13) no
    O12 S1 C3 C31 . . . . 73.80(14) no
    C4 S1 C3 C2 . . . . -53.02(13) no
    C4 S1 C3 C3A . . . . 65.66(13) no
    C4 S1 C3 C31 . . . . -169.97(12) no
    O11 S1 C4 C4A . . . . 59.37(14) no
    O11 S1 C4 C5 . . . . -63.46(14) no
    O12 S1 C4 C4A . . . . -69.69(15) no
    O12 S1 C4 C5 . . . . 167.49(13) no
    C3 S1 C4 C4A . . . . 171.48(13) no
    C3 S1 C4 C5 . . . . 48.66(15) no
    C3A O3B C3B1 C3C1 . . . . -114.7(9) no
    C3B1 O3B C3A O3A . . . . 1.1(7) no
    C3B1 O3B C3A C3 . . . . 180.0(6) no
    C4B O4B C4A O4A . . . . 2.0(3) no
    C4B O4B C4A C4 . . . . -179.00(14) no
    C4A O4B C4B C4C . . . . 167.85(18) no
    C5 N1 C2 C3 . . . . -77.18(19) no
    C5 N1 C2 C8 . . . . 156.15(16) no
    C6 N1 C2 C3 . . . . 158.50(16) no
    C6 N1 C2 C8 . . . . 31.8(2) no
    C2 N1 C5 C4 . . . . 66.77(19) no
    C2 N1 C5 C51 . . . . -173.16(15) no
    C6 N1 C5 C4 . . . . -173.57(16) no
    C6 N1 C5 C51 . . . . -53.5(2) no
    C2 N1 C6 C7 . . . . -44.3(2) no
    C5 N1 C6 C7 . . . . -168.71(17) no
    N1 C2 C3 S1 . . . . 67.82(16) no
    N1 C2 C3 C3A . . . . -49.04(18) no
    N1 C2 C3 C31 . . . . -175.88(14) no
    C8 C2 C3 S1 . . . . -172.95(15) no
    C8 C2 C3 C3A . . . . 70.2(2) no
    C8 C2 C3 C31 . . . . -56.7(2) no
    N1 C2 C8 C7 . . . . -7.0(2) no
    C3 C2 C8 C7 . . . . -128.48(19) no
    S1 C3 C3A O3A . . . . -3.9(2) no
    S1 C3 C3A O3B . . . . 177.24(12) no
    C2 C3 C3A O3A . . . . 110.7(2) no
    C2 C3 C3A O3B . . . . -68.19(18) no
    C31 C3 C3A O3A . . . . -125.01(19) no
    C31 C3 C3A O3B . . . . 56.15(19) no
    S1 C3 C31 C32 . . . . -70.74(18) no
    C2 C3 C31 C32 . . . . 175.43(15) no
    C3A C3 C31 C32 . . . . 50.3(2) no
    S1 C4 C4A O4A . . . . -83.5(2) no
    S1 C4 C4A O4B . . . . 97.50(15) no
    C5 C4 C4A O4A . . . . 40.5(2) no
    C5 C4 C4A O4B . . . . -138.54(15) no
    S1 C4 C5 N1 . . . . -54.12(18) no
    S1 C4 C5 C51 . . . . -174.60(13) no
    C4A C4 C5 N1 . . . . -175.43(15) no
    C4A C4 C5 C51 . . . . 64.1(2) no
    N1 C5 C51 C52 . . . . 123.55(18) no
    N1 C5 C51 C56 . . . . -54.2(2) no
    C4 C5 C51 C52 . . . . -116.12(19) no
    C4 C5 C51 C56 . . . . 66.2(2) no
    N1 C6 C7 C8 . . . . 39.0(2) no
    C6 C7 C8 C2 . . . . -19.6(2) no
    C3 C31 C32 C33 . . . . -87.6(2) no
    C3 C31 C32 C37 . . . . 96.5(2) no
    C31 C32 C33 C34 . . . . -176.65(19) no
    C37 C32 C33 C34 . . . . -0.6(3) no
    C31 C32 C37 C36 . . . . 176.75(19) no
    C33 C32 C37 C36 . . . . 0.7(3) no
    C32 C33 C34 C35 . . . . 0.4(3) no
    C33 C34 C35 C36 . . . . -0.3(3) no
    C34 C35 C36 C37 . . . . 0.5(4) no
    C35 C36 C37 C32 . . . . -0.7(3) no
    C5 C51 C52 C53 . . . . -177.94(18) no
    C56 C51 C52 C53 . . . . -0.2(3) no
    C5 C51 C56 C55 . . . . 177.91(18) no
    C52 C51 C56 C55 . . . . 0.2(3) no
    C51 C52 C53 C54 . . . . -0.2(3) no
    C52 C53 C54 C55 . . . . 0.6(4) no
    C53 C54 C55 C56 . . . . -0.6(4) no
    C54 C55 C56 C51 . . . . 0.2(3) no
loop_
    _geom_hbond_atom_site_label_D
    _geom_hbond_atom_site_label_H
    _geom_hbond_atom_site_label_A
    _geom_hbond_site_symmetry_A
    _geom_hbond_distance_DH
    _geom_hbond_distance_HA
    _geom_hbond_distance_DA
    _geom_hbond_angle_DHA
    _geom_hbond_publ_flag
    C5 H5 O11 3_576 0.98 2.51 3.447(2) 159 yes
