# Supplementary material for: Diethyl 1-benzyl-2,2-dioxo-4-phenyl-3,4,6,7,8,8a-hexa­hydro-1H-pyrrolo­[2,1-c][1,4]thia­zine-1,3-dicarboxyl­ate
Source: Acta Crystallogr Sect E Struct Rep Online. 2011 Aug 6;67(Pt 9):o2268. doi: 10.1107/S1600536811031047 (PMC3200855; doi:10.1107/S1600536811031047)
Supplement: Supplementary file 2 [file e-67-o2268-Isup2.hkl]

#
# h,k,l, Fc-squared, Fo-squared, sigma(Fo-squared) and status flag
#
data_I
_shelx_title ' I         P 21/C       R   0.05'
_shelx_refln_list_code          4
_shelx_F_calc_maximum      206.06
_exptl_crystal_F_000      1032.00
_reflns_d_resolution_high  0.8411
 
loop_
 _symmetry_equiv_pos_as_xyz
 'x, y, z'
 '-x, y+1/2, -z+1/2'
 '-x, -y, -z'
 'x, -y-1/2, z-1/2'
 
_cell_length_a    13.5232
_cell_length_b    16.8402
_cell_length_c    12.1789
_cell_angle_alpha  90.000
_cell_angle_beta  116.568
_cell_angle_gamma  90.000
 
_shelx_F_squared_multiplier     1.000
 
loop_
 _refln_index_h
 _refln_index_k
 _refln_index_l
 _refln_F_squared_calc
 _refln_F_squared_meas
 _refln_F_squared_sigma
 _refln_observed_status
   1   0   0     6938.58     7419.11    129.56 o
   3   0   0    11929.29    12474.40    154.16 o
   4   0   0     2850.58     2837.79     34.88 o
   5   0   0      229.53      262.61      3.96 o
   6   0   0     1032.93      912.58     12.06 o
   7   0   0      549.55      611.97      8.54 o
   8   0   0     1105.79     1195.10     15.85 o
   9   0   0      807.26      818.12     13.15 o
  10   0   0       39.66       42.62      2.17 o
  11   0   0      369.70      342.25      8.95 o
  12   0   0        0.62        3.26      1.51 o
  13   0   0      243.25      256.79      7.99 o
  14   0   0       70.17       80.96      4.64 o
   1   1   0     2019.27     2113.14     20.96 o
   2   1   0     5326.02     5409.84     46.56 o
   3   1   0      345.27      397.22      4.03 o
   4   1   0     2813.99     2784.18     24.23 o
   5   1   0     1039.27      984.90      8.98 o
   6   1   0      412.74      429.48      4.38 o
   7   1   0      726.14      756.40      7.32 o
   8   1   0      228.94      202.68      2.64 o
   9   1   0       75.08       78.06      1.70 o
  10   1   0       31.80       35.37      1.51 o
  11   1   0      230.29      210.22      4.58 o
  12   1   0       97.51      106.59      3.28 o
  13   1   0       17.35       15.82      1.79 o
  14   1   0       74.76       79.04      3.21 o
   0   2   0    35638.58    35324.27    586.97 o
   1   2   0      979.18     1002.83      8.84 o
   2   2   0     3620.64     3673.34     31.76 o
   3   2   0      959.28      936.31      8.42 o
   4   2   0       34.23       30.02      0.72 o
   5   2   0       30.32       31.05      0.73 o
   6   2   0       78.83       68.51      1.20 o
   7   2   0      146.68      180.74      2.35 o
   8   2   0       53.33       43.62      1.08 o
   9   2   0      518.10      475.40      9.52 o
  10   2   0      274.04      265.09      4.08 o
  11   2   0       32.28       30.66      1.71 o
  12   2   0       81.83       89.35      2.71 o
  13   2   0       90.33       90.31      3.21 o
  14   2   0       55.36       63.94      3.40 o
   1   3   0      268.03      274.66      2.64 o
   2   3   0    41073.60    42175.88    918.87 o
   3   3   0       13.47       12.40      0.47 o
   4   3   0     2704.61     2590.43     22.65 o
   5   3   0     3120.62     3287.56     30.86 o
   6   3   0     2350.59     2672.03     23.51 o
   7   3   0      940.16      969.44      9.17 o
   8   3   0      298.56      257.17      4.12 o
   9   3   0      858.99      795.53     18.29 o
  10   3   0      210.87      209.05      3.53 o
  11   3   0     1030.98      981.78     12.58 o
  12   3   0       15.27       18.48      1.49 o
  13   3   0       95.79      101.02      3.37 o
  14   3   0      114.09      111.71      3.73 o
   0   4   0    11437.52    12128.73    146.72 o
   1   4   0      300.05      336.86      3.24 o
   2   4   0      178.94      165.08      2.03 o
   3   4   0     4499.58     4360.29     37.69 o
   4   4   0       83.93      108.40      1.59 o
   5   4   0      267.40      244.44      2.73 o
   6   4   0      122.91       98.86      1.59 o
   7   4   0      147.41      148.92      2.04 o
   8   4   0       43.06       50.01      1.52 o
   9   4   0       17.96       23.55      1.18 o
  10   4   0       73.58       74.26      2.50 o
  11   4   0      472.28      482.98      6.55 o
  12   4   0       10.00       11.50      1.88 o
  13   4   0        0.05       -0.12      0.92 o
  14   4   0        7.92       11.99      1.69 o
   1   5   0     2777.47     3080.96     26.70 o
   2   5   0      779.29      803.87      7.40 o
   3   5   0     2770.11     2889.74     27.14 o
   4   5   0      267.83      269.64      2.91 o
   5   5   0      987.35      927.29      8.66 o
   6   5   0       10.86       12.91      0.60 o
   7   5   0       68.99       67.71      1.60 o
   8   5   0        1.98        7.38      0.95 o
   9   5   0      680.67      653.47      7.98 o
  10   5   0       30.97       33.71      1.49 o
  11   5   0      345.17      341.54      5.16 o
  12   5   0       40.28       42.61      2.01 o
  13   5   0      103.70      103.94      3.11 o
   0   6   0     8478.54     8294.87    100.62 o
   1   6   0      439.84      452.82      4.42 o
   2   6   0      289.47      275.92      2.92 o
   3   6   0      988.80     1056.33      9.68 o
   4   6   0      153.29      226.48      2.63 o
   5   6   0       44.81       38.61      0.89 o
   6   6   0      247.91      206.57      2.56 o
   7   6   0     1037.94     1008.24     21.33 o
   8   6   0        6.43        2.84      0.84 o
   9   6   0      409.34      386.31      5.36 o
  10   6   0      189.85      187.68      4.69 o
  11   6   0      208.47      211.20      3.84 o
  12   6   0       70.39       74.74      2.25 o
  13   6   0       49.13       48.28      2.24 o
   1   7   0      182.46      187.83      2.24 o
   2   7   0     3250.16     3259.73     28.45 o
   3   7   0      589.10      584.22      5.72 o
   4   7   0      873.49      899.70      9.11 o
   5   7   0       32.54       38.70      0.90 o
   6   7   0       20.34       21.82      1.00 o
   7   7   0      158.78      138.14      2.58 o
   8   7   0      497.44      472.50      6.62 o
   9   7   0       34.40       31.65      1.43 o
  10   7   0        2.00        1.73      0.79 o
  11   7   0        0.00        0.63      0.85 o
  12   7   0        1.32        0.39      0.87 o
  13   7   0        9.14       13.28      1.79 o
   0   8   0     6770.50     7483.85     91.07 o
   1   8   0       13.94       14.39      0.75 o
   2   8   0      260.48      275.12      3.10 o
   3   8   0        4.30        3.82      0.42 o
   4   8   0      258.13      266.93      3.11 o
   5   8   0      287.56      298.50      3.78 o
   6   8   0        6.87        9.48      0.88 o
   7   8   0      556.63      561.30      7.00 o
   8   8   0       13.63        8.78      0.92 o
   9   8   0       13.17       23.32      1.27 o
  10   8   0        0.82        1.43      0.82 o
  11   8   0       87.90      100.87      2.65 o
  12   8   0        0.13        1.39      0.99 o
  13   8   0        0.10        0.48      2.13 o
   1   9   0      684.93      737.38      7.14 o
   2   9   0     3331.37     3301.27     28.97 o
   3   9   0      316.48      327.65      3.65 o
   4   9   0        0.64        0.64      0.40 o
   5   9   0      260.00      227.21      6.92 o
   6   9   0       28.26       23.40      1.14 o
   7   9   0      105.89       92.37      2.32 o
   8   9   0      453.43      419.82      8.56 o
   9   9   0       12.66       15.01      1.16 o
  10   9   0      134.33      142.01      3.11 o
  11   9   0      105.15       92.30      2.83 o
  12   9   0        0.22        1.33      1.12 o
   0  10   0      596.08      556.59      8.04 o
   1  10   0       13.98       21.14      0.80 o
   2  10   0      353.35      305.54      3.53 o
   3  10   0      257.69      256.23      3.11 o
   4  10   0      115.35      100.55      1.90 o
   5  10   0      220.40      215.25      3.76 o
   6  10   0       39.33       34.89      1.72 o
   7  10   0        9.06       12.76      1.04 o
   8  10   0       18.00       12.61      1.16 o
   9  10   0      220.48      208.27      3.95 o
  10  10   0       54.11       56.50      2.59 o
  11  10   0        3.73        3.34      1.29 o
  12  10   0       18.84       22.40      1.96 o
   1  11   0        9.23       17.63      0.80 o
   2  11   0      650.87      604.03      6.20 o
   3  11   0      105.82      106.30      1.81 o
   4  11   0       98.05       91.03      1.90 o
   5  11   0       21.48       22.15      1.16 o
   6  11   0        1.92        1.53      0.75 o
   7  11   0      373.96      363.16      5.27 o
   8  11   0       19.41       20.40      1.59 o
   9  11   0       22.19       18.61      1.69 o
  10  11   0        5.05        4.98      1.36 o
  11  11   0       17.94       18.33      1.79 o
  12  11   0        2.10        1.71      1.23 o
   0  12   0     3598.34     3618.74     45.25 o
   1  12   0      224.15      224.23      2.99 o
   2  12   0       10.77        7.66      0.66 o
   3  12   0      325.29      318.54      4.18 o
   4  12   0      270.29      248.87      3.91 o
   5  12   0      146.92      152.20      2.93 o
   6  12   0      295.32      283.55      4.79 o
   7  12   0      319.00      298.26      5.18 o
   8  12   0       41.84       43.82      2.25 o
   9  12   0       70.64       67.66      2.77 o
  10  12   0        8.18        9.92      2.03 o
  11  12   0       28.80       35.33      2.30 o
   1  13   0      161.59      163.75      2.52 o
   2  13   0       27.00       31.00      1.15 o
   3  13   0        0.56       -1.02      0.73 o
   4  13   0      221.95      206.12      3.57 o
   5  13   0      184.88      162.88      3.20 o
   6  13   0       10.38        8.88      1.24 o
   7  13   0       61.64       57.21      2.41 o
   8  13   0       76.14       61.56      3.47 o
   9  13   0        0.21        0.08      1.06 o
  10  13   0       22.35       21.18      1.92 o
   0  14   0      388.87      332.46      5.87 o
   1  14   0      212.09      197.87      2.91 o
   2  14   0        0.32       -0.42      0.62 o
   3  14   0       21.54       24.08      1.35 o
   4  14   0      119.33      105.51      2.82 o
   5  14   0       19.48       16.23      1.40 o
   6  14   0       39.08       34.99      2.02 o
   7  14   0      100.10       92.53      3.16 o
   8  14   0       12.31       13.48      1.69 o
   9  14   0      238.42      238.32      5.55 o
  10  14   0        0.03        2.41      1.23 o
   1  15   0       29.53       31.06      1.32 o
   2  15   0       10.95       12.90      1.05 o
   3  15   0       70.41       73.44      3.26 o
   4  15   0       11.21       14.21      1.33 o
   5  15   0       74.29       67.11      2.70 o
   6  15   0       52.65       53.47      2.48 o
   7  15   0      101.87      114.43      3.66 o
   8  15   0       79.04       77.68      3.11 o
   9  15   0        2.09        4.20      1.52 o
   0  16   0      180.10      177.70      4.11 o
   1  16   0       51.53       51.81      2.30 o
   2  16   0       76.56       88.00      2.64 o
   3  16   0       71.29       59.78      2.28 o
   4  16   0        0.86        1.36      1.13 o
   5  16   0       93.04       83.88      3.20 o
   6  16   0      104.29      113.07      3.79 o
   7  16   0       26.24       29.96      2.14 o
   8  16   0        5.71       10.64      1.69 o
   1  17   0        3.06        2.22      1.02 o
   2  17   0      160.76      172.03      6.44 o
   3  17   0      144.54      147.92      3.99 o
   4  17   0       47.53       49.77      2.51 o
   5  17   0        1.54        3.47      1.27 o
   6  17   0       42.48       40.51      3.78 o
   7  17   0       25.30       30.63      2.22 o
   0  18   0        2.71        4.08      1.92 o
   1  18   0       24.54       24.50      2.40 o
   2  18   0       17.58       15.66      1.96 o
   3  18   0       19.03       18.73      2.20 o
   4  18   0        5.65        6.51      1.41 o
   5  18   0       26.89       29.76      3.33 o
   6  18   0       56.54       70.98      3.04 o
   1  19   0       13.99       16.06      2.71 o
   2  19   0       20.09       27.21      3.03 o
   3  19   0        1.53        2.77      2.36 o
   4  19   0        7.08        9.04      3.53 o
 -14   1   1       43.64       44.21      2.41 o
 -13   1   1      134.15      136.06      3.78 o
 -12   1   1      195.47      201.55      4.03 o
 -11   1   1       69.92       74.75      2.02 o
 -10   1   1        7.43        8.34      0.74 o
  -9   1   1        8.19       10.32      0.76 o
  -8   1   1      164.61      174.06      2.33 o
  -7   1   1       48.83       56.86      1.41 o
  -6   1   1      280.44      235.59      2.81 o
  -5   1   1     5305.21     5619.97     48.40 o
  -4   1   1     1183.40     1113.55      9.97 o
  -3   1   1    19896.47    20685.76    176.41 o
  -2   1   1    34036.06    34641.95    787.92 o
  -1   1   1      396.80      397.62      4.73 o
   0   1   1    14396.43    15805.17    169.32 o
   1   1   1     3465.79     3596.63     33.09 o
   2   1   1     1972.87     2000.96     20.16 o
   3   1   1     5177.05     5695.01     48.98 o
   4   1   1      623.03      681.35      6.36 o
   5   1   1      678.58      787.42      7.40 o
   6   1   1      130.16      123.08      1.73 o
   7   1   1      106.71       93.80      1.86 o
   8   1   1      566.04      550.54     12.03 o
   9   1   1       61.56       63.40      1.84 o
  10   1   1      856.19      885.63     11.42 o
  11   1   1      230.22      224.79      5.03 o
  12   1   1        0.01       -1.15      1.44 o
  13   1   1       25.92       34.37      3.06 o
 -14   2   1       46.71       53.20      2.69 o
 -13   2   1       12.70       14.80      1.43 o
 -12   2   1       23.40       21.90      1.53 o
 -11   2   1      113.47       98.89      2.30 o
 -10   2   1      254.18      253.36      3.59 o
  -9   2   1       90.48       81.47      1.90 o
  -8   2   1      115.80       75.82      1.45 o
  -7   2   1       88.15       87.94      2.77 o
  -6   2   1        5.25        3.39      0.97 o
  -5   2   1      749.55      802.77      7.42 o
  -4   2   1      392.42      489.51      4.67 o
  -3   2   1      462.00      471.57      4.74 o
  -2   2   1     1055.75      936.22      8.94 o
  -1   2   1      137.43      129.82      1.51 o
   0   2   1       37.65       43.46      0.54 o
   1   2   1     1022.79     1036.53     11.41 o
   2   2   1    11208.59    11819.75    153.26 o
   3   2   1       99.85      116.05      1.53 o
   4   2   1      405.69      415.02      4.10 o
   5   2   1     1468.40     1442.98     13.94 o
   6   2   1       43.46       50.78      1.06 o
   7   2   1     2504.58     2577.95     22.90 o
   8   2   1      144.15      149.52      2.42 o
   9   2   1      709.33      724.00      8.62 o
  10   2   1       19.58       22.30      1.49 o
  11   2   1      403.49      413.72      6.55 o
  12   2   1       26.78       32.28      2.65 o
  13   2   1       93.89      104.62      3.51 o
 -14   3   1       41.77       47.45      2.53 o
 -13   3   1        5.75        5.13      1.12 o
 -12   3   1        2.48        2.18      0.92 o
 -11   3   1       70.69       59.80      2.06 o
 -10   3   1       35.58       40.36      1.49 o
  -9   3   1       55.30       50.36      1.77 o
  -8   3   1       98.77       86.24      1.51 o
  -7   3   1      437.17      452.73      4.70 o
  -6   3   1     1094.97     1168.65     10.72 o
  -5   3   1       23.66       48.42      0.94 o
  -4   3   1     3240.10     3200.17     27.76 o
  -3   3   1     6745.04     6659.38     57.15 o
  -2   3   1       16.96       20.84      0.66 o
  -1   3   1      732.61      709.80      6.40 o
   0   3   1      232.61      229.25      2.27 o
   1   3   1     1057.92     1097.73      9.75 o
   2   3   1     2358.71     2465.15     24.56 o
   3   3   1      408.69      404.00      4.25 o
   4   3   1      477.64      510.92      5.33 o
   5   3   1     2659.88     2801.02     24.58 o
   6   3   1      359.70      343.87      3.66 o
   7   3   1      428.27      421.14      4.88 o
   8   3   1      101.66       87.13      2.60 o
   9   3   1      174.57      171.47      3.06 o
  10   3   1      589.89      589.86      8.30 o
  11   3   1       25.62       24.65      1.97 o
  12   3   1        5.17        9.33      1.46 o
  13   3   1       12.81       14.47      1.73 o
 -14   4   1        2.60        1.09      1.27 o
 -13   4   1        7.04       11.62      1.75 o
 -12   4   1        0.00        0.39      0.84 o
 -11   4   1      536.27      529.87      6.99 o
 -10   4   1       61.11       51.06      1.65 o
  -9   4   1      874.48      796.22      8.53 o
  -8   4   1       37.28       35.30      1.11 o
  -7   4   1      965.80      970.16      9.18 o
  -6   4   1      376.13      420.17      4.36 o
  -5   4   1      468.41      460.34      4.60 o
  -4   4   1        7.31        3.76      0.32 o
  -3   4   1     1711.98     1850.95     16.29 o
  -2   4   1      418.44      443.05      4.57 o
  -1   4   1     3269.24     2977.42     25.78 o
   0   4   1     6811.08     7368.66     63.17 o
   1   4   1     3633.79     3714.26     32.09 o
   2   4   1      175.18      139.44      1.91 o
   3   4   1     1654.24     1458.79     14.93 o
   4   4   1      574.97      684.95      6.99 o
   5   4   1      293.27      328.16      3.80 o
   6   4   1      113.00      108.05      1.81 o
   7   4   1       63.88       65.78      1.65 o
   8   4   1      319.54      311.83      5.83 o
   9   4   1      388.62      373.79      5.23 o
  10   4   1       43.11       36.27      1.59 o
  11   4   1      153.33      147.53      3.43 o
  12   4   1       47.08       58.21      2.34 o
  13   4   1        3.26        6.95      1.41 o
 -14   5   1       27.06       26.40      2.20 o
 -13   5   1      215.08      220.26      6.02 o
 -12   5   1       36.21       40.40      1.73 o
 -11   5   1      743.59      752.34      9.23 o
 -10   5   1      763.18      735.14      8.84 o
  -9   5   1        7.44        6.02      0.79 o
  -8   5   1       38.86       38.37      1.60 o
  -7   5   1        0.85        1.14      0.40 o
  -6   5   1       62.49       50.02      1.05 o
  -5   5   1       15.98       24.39      0.73 o
  -4   5   1     2694.55     2675.93     23.45 o
  -3   5   1        2.20       22.77      0.64 o
  -2   5   1      113.99       91.57      1.69 o
  -1   5   1    16074.40    17107.09    146.20 o
   0   5   1      172.10      191.21      2.09 o
   1   5   1     3965.64     4021.35     34.76 o
   2   5   1        0.10        1.49      0.24 o
   3   5   1      932.11     1026.94     10.05 o
   4   5   1      253.08      294.76      3.79 o
   5   5   1       48.95       43.36      1.01 o
   6   5   1      365.47      391.27      5.02 o
   7   5   1      705.96      688.30      9.58 o
   8   5   1      118.42      103.80      2.24 o
   9   5   1      126.25      120.31      2.61 o
  10   5   1        3.06        4.24      0.91 o
  11   5   1      115.16      118.12      3.14 o
  12   5   1        0.28       -0.01      0.90 o
  13   5   1       38.80       51.15      2.75 o
 -14   6   1        4.99        3.56      1.64 o
 -13   6   1       36.89       38.76      2.34 o
 -12   6   1        8.23        9.99      1.29 o
 -11   6   1       86.77       82.55      2.41 o
 -10   6   1        0.57        2.18      0.82 o
  -9   6   1      270.48      262.75      4.00 o
  -8   6   1      319.72      309.16      6.99 o
  -7   6   1       59.50       40.89      1.20 o
  -6   6   1       38.06       34.67      0.91 o
  -5   6   1      149.31      127.61      1.79 o
  -4   6   1      101.72      112.40      1.60 o
  -3   6   1      140.82      147.94      2.73 o
  -2   6   1     2970.55     3104.69     27.05 o
  -1   6   1     1653.24     1747.66     15.50 o
   0   6   1     2401.74     2449.95     21.43 o
   1   6   1      965.02      944.65      8.66 o
   2   6   1      718.24      803.15      7.48 o
   3   6   1      411.28      425.13      4.64 o
   4   6   1     2031.74     2051.49     21.03 o
   5   6   1      267.23      256.05      3.60 o
   6   6   1       98.20       97.38      1.97 o
   7   6   1      147.65      135.45      3.92 o
   8   6   1       14.54       15.52      1.07 o
   9   6   1      207.59      186.25      3.38 o
  10   6   1        2.30       -0.45      0.76 o
  11   6   1       27.70       28.96      1.51 o
  12   6   1        3.75        4.76      1.17 o
  13   6   1        0.46        0.81      1.08 o
 -13   7   1       50.70       59.06      2.70 o
 -12   7   1       31.69       35.20      1.90 o
 -11   7   1      223.44      217.50      3.84 o
 -10   7   1      540.33      511.99      6.80 o
  -9   7   1      382.24      374.63      5.23 o
  -8   7   1      160.38      162.39      3.20 o
  -7   7   1      158.73      143.56      2.58 o
  -6   7   1      177.95      166.73      2.27 o
  -5   7   1     1467.76     1464.35     13.36 o
  -4   7   1        4.01        1.30      0.33 o
  -3   7   1     1031.09     1061.20      9.80 o
  -2   7   1        0.80        2.68      0.35 o
  -1   7   1     2980.54     3233.51     28.23 o
   0   7   1      154.54      137.91      1.78 o
   1   7   1     1085.46     1009.69      9.28 o
   2   7   1      111.09       89.88      1.78 o
   3   7   1        6.34        1.25      0.39 o
   4   7   1       69.96       57.61      1.21 o
   5   7   1       62.53       59.11      3.41 o
   6   7   1        8.20        4.96      0.70 o
   7   7   1      453.07      455.26      5.98 o
   8   7   1       53.30       44.23      1.63 o
   9   7   1       53.19       53.88      1.77 o
  10   7   1      120.87      124.81      3.17 o
  11   7   1      160.39      151.96      3.25 o
  12   7   1        0.25        1.37      1.02 o
 -13   8   1        3.19        3.53      1.27 o
 -12   8   1        4.38        4.87      1.36 o
 -11   8   1       70.10       64.49      2.34 o
 -10   8   1      137.79      122.80      2.71 o
  -9   8   1       68.92       67.72      2.36 o
  -8   8   1      659.66      618.38      7.60 o
  -7   8   1      566.30      553.33      6.80 o
  -6   8   1      592.11      575.80      5.92 o
  -5   8   1      376.81      345.37      3.88 o
  -4   8   1       57.34       39.23      1.85 o
  -3   8   1     1729.95     1859.33     16.68 o
  -2   8   1     2832.59     3216.15     28.17 o
  -1   8   1       17.72       40.77      0.99 o
   0   8   1        2.11        2.81      0.36 o
   1   8   1       95.04       84.63      1.36 o
   2   8   1        2.58        1.29      0.52 o
   3   8   1      988.76     1037.80     11.25 o
   4   8   1       10.00       12.96      0.70 o
   5   8   1      134.16      136.07      2.46 o
   6   8   1      430.81      410.50      5.45 o
   7   8   1       47.35       34.22      1.41 o
   8   8   1      176.09      168.98      3.20 o
   9   8   1      239.17      239.55      4.49 o
  10   8   1        2.47        1.97      0.93 o
  11   8   1       48.79       50.45      1.98 o
  12   8   1      104.85      108.76      3.85 o
 -13   9   1        5.43        7.30      1.46 o
 -12   9   1        3.29        2.48      1.18 o
 -11   9   1        7.56        8.18      1.41 o
 -10   9   1       90.66       84.46      3.73 o
  -9   9   1       21.46       21.04      1.43 o
  -8   9   1        0.36        0.88      0.72 o
  -7   9   1        1.01        1.67      0.60 o
  -6   9   1      201.32      187.92      3.11 o
  -5   9   1      125.76      130.10      2.01 o
  -4   9   1      663.82      695.81      6.90 o
  -3   9   1      116.45      143.76      2.03 o
  -2   9   1     1063.35     1174.30     10.92 o
  -1   9   1        0.00        1.43      0.38 o
   0   9   1      132.79      125.56      1.83 o
   1   9   1      435.78      443.30      4.65 o
   2   9   1     1192.42     1307.71     12.04 o
   3   9   1       41.20       49.51      1.32 o
   4   9   1       11.59        6.29      0.74 o
   5   9   1      163.05      158.28      2.83 o
   6   9   1        0.27        0.23      0.55 o
   7   9   1        3.39        7.15      0.87 o
   8   9   1      139.94      132.85      2.86 o
   9   9   1      267.39      242.74      4.19 o
  10   9   1        7.13        7.40      1.09 o
  11   9   1        9.40        7.10      1.12 o
  12   9   1        1.82        2.30      1.12 o
 -12  10   1        5.85        6.34      1.36 o
 -11  10   1       52.88       51.16      2.53 o
 -10  10   1      277.28      264.94      5.55 o
  -9  10   1       65.59       66.16      2.62 o
  -8  10   1      655.56      661.22      8.75 o
  -7  10   1      904.64      844.28      9.86 o
  -6  10   1       10.47        7.52      0.82 o
  -5  10   1        0.44        1.68      0.51 o
  -4  10   1        2.26        5.31      0.56 o
  -3  10   1      931.62      920.86      8.86 o
  -2  10   1        4.06        1.50      0.81 o
  -1  10   1      486.59      422.94      4.54 o
   0  10   1      222.90      216.59      2.73 o
   1  10   1       28.27       34.35      1.01 o
   2  10   1      516.29      465.21      4.94 o
   3  10   1      160.86      133.25      2.26 o
   4  10   1       91.90       85.09      2.26 o
   5  10   1      117.11      115.36      2.43 o
   6  10   1       35.41       29.10      1.35 o
   7  10   1      441.82      411.99      5.79 o
   8  10   1      527.51      506.00      6.87 o
   9  10   1      160.10      151.49      3.26 o
  10  10   1       38.29       37.71      1.81 o
  11  10   1      133.47      135.63      3.60 o
 -12  11   1       15.47       16.73      1.86 o
 -11  11   1        4.48        3.93      1.90 o
 -10  11   1       28.22       31.37      1.97 o
  -9  11   1      100.31       86.02      2.93 o
  -8  11   1      361.91      323.48      6.11 o
  -7  11   1      308.76      290.24      4.93 o
  -6  11   1      448.87      429.15      6.29 o
  -5  11   1       21.34       22.68      1.03 o
  -4  11   1      450.28      467.01      6.82 o
  -3  11   1      123.08      106.86      1.83 o
  -2  11   1       32.16       36.65      1.09 o
  -1  11   1        7.21        9.50      0.96 o
   0  11   1      216.37      234.05      2.97 o
   1  11   1     1876.87     1913.67     17.40 o
   2  11   1       22.33       22.96      0.90 o
   3  11   1       19.54       20.33      0.96 o
   4  11   1       18.32       15.89      1.02 o
   5  11   1       17.75       20.41      1.19 o
   6  11   1        3.89        2.67      0.82 o
   7  11   1      260.57      247.07      4.63 o
   8  11   1      122.34      126.44      2.98 o
   9  11   1      209.76      199.46      3.87 o
  10  11   1       59.99       66.66      2.58 o
  11  11   1       87.34      100.12      3.51 o
 -11  12   1        3.47        4.98      1.44 o
 -10  12   1        4.92        2.89      1.29 o
  -9  12   1      146.40      128.97      3.67 o
  -8  12   1       54.67       55.09      2.37 o
  -7  12   1      126.62      117.84      3.33 o
  -6  12   1        2.43        2.42      0.84 o
  -5  12   1      152.31      139.15      2.96 o
  -4  12   1      380.28      350.50      6.52 o
  -3  12   1      843.26      835.09     16.33 o
  -2  12   1      167.18      163.82      2.78 o
  -1  12   1      562.01      572.76      6.04 o
   0  12   1      509.70      527.04      5.64 o
   1  12   1      184.96      201.87      2.99 o
   2  12   1      481.41      485.00      5.79 o
   3  12   1       40.24       40.38      1.51 o
   4  12   1      103.96      105.82      2.42 o
   5  12   1       22.20       25.82      1.38 o
   6  12   1      128.82      120.97      2.70 o
   7  12   1       81.58       82.91      2.53 o
   8  12   1       95.43       90.64      2.52 o
   9  12   1       31.96       35.95      2.20 o
  10  12   1        0.83       -0.59      1.18 o
 -11  13   1        0.35       -0.79      1.13 o
 -10  13   1       37.54       42.37      2.48 o
  -9  13   1      242.95      234.24      5.31 o
  -8  13   1      140.36      128.40      3.68 o
  -7  13   1      197.86      177.17      5.56 o
  -6  13   1      341.04      329.19      8.52 o
  -5  13   1       67.07       52.79      1.93 o
  -4  13   1       17.48       19.56      1.16 o
  -3  13   1      604.43      592.43      6.38 o
  -2  13   1     1314.41     1269.01     13.71 o
  -1  13   1        0.99        1.95      0.73 o
   0  13   1     1041.89     1023.06     10.04 o
   1  13   1     2297.49     2288.75     20.83 o
   2  13   1      819.09      816.84      8.95 o
   3  13   1      518.59      509.43      8.68 o
   4  13   1      653.58      659.00      8.29 o
   5  13   1        7.64        7.10      0.95 o
   6  13   1      198.65      198.20      3.75 o
   7  13   1      250.47      278.31      5.23 o
   8  13   1       18.60       23.80      1.96 o
   9  13   1       90.91       82.40      3.16 o
  10  13   1       56.36       59.13      2.82 o
 -10  14   1      304.00      293.82      6.44 o
  -9  14   1       17.44       17.09      1.96 o
  -8  14   1      104.06       99.31      3.33 o
  -7  14   1        2.29        2.72      1.13 o
  -6  14   1       18.80       17.10      1.56 o
  -5  14   1      102.92       96.75      2.93 o
  -4  14   1      177.27      153.31      3.35 o
  -3  14   1       23.99       23.75      1.32 o
  -2  14   1       55.69       61.20      1.70 o
  -1  14   1        0.04       -0.17      0.58 o
   0  14   1      227.21      224.52      3.17 o
   1  14   1       70.96       62.70      1.79 o
   2  14   1       30.16       28.48      1.51 o
   3  14   1     1018.56     1027.28     11.98 o
   4  14   1        0.03        1.90      0.86 o
   5  14   1      512.91      508.82      6.96 o
   6  14   1        3.44        4.53      1.11 o
   7  14   1      579.22      555.35      9.51 o
   8  14   1        9.39        8.96      1.83 o
   9  14   1        2.84        4.58      2.16 o
  -9  15   1       13.69       14.02      1.79 o
  -8  15   1       30.36       29.20      2.06 o
  -7  15   1       31.85       36.20      2.13 o
  -6  15   1      164.02      154.52      4.01 o
  -5  15   1        0.18       -0.05      0.95 o
  -4  15   1      173.46      159.46      4.18 o
  -3  15   1       44.01       47.13      1.76 o
  -2  15   1       58.54       60.85      1.95 o
  -1  15   1      254.45      243.38      3.70 o
   0  15   1        3.32        2.59      0.77 o
   1  15   1      154.50      151.32      2.79 o
   2  15   1      160.87      146.69      3.06 o
   3  15   1      141.74      139.57      3.28 o
   4  15   1        6.82        8.71      1.09 o
   5  15   1       16.73       18.36      1.52 o
   6  15   1      216.58      218.96      5.09 o
   7  15   1      429.66      451.37      8.32 o
   8  15   1       13.39       13.79      1.75 o
  -9  16   1       14.62       11.99      1.79 o
  -8  16   1       63.49       70.77      3.00 o
  -7  16   1       19.80       22.88      1.92 o
  -6  16   1       17.03       15.99      1.69 o
  -5  16   1       60.53       63.67      2.88 o
  -4  16   1      221.83      215.79      4.86 o
  -3  16   1        7.40        8.81      1.27 o
  -2  16   1      167.95      184.97      3.59 o
  -1  16   1      163.00      157.68      2.90 o
   0  16   1      230.07      235.04      4.12 o
   1  16   1       65.37       61.44      2.46 o
   2  16   1      168.42      197.81      3.71 o
   3  16   1       66.55       65.29      2.53 o
   4  16   1       75.89       82.76      2.71 o
   5  16   1      379.00      403.19      9.02 o
   6  16   1       13.10       13.40      1.77 o
   7  16   1       93.85       90.80      3.33 o
   8  16   1       10.63       12.16      1.75 o
  -8  17   1       61.32       53.99      3.20 o
  -7  17   1        2.88        3.13      1.27 o
  -6  17   1        6.82        7.16      1.41 o
  -5  17   1       29.56       30.84      2.09 o
  -4  17   1       30.41       36.32      2.19 o
  -3  17   1        0.15       -1.70      1.24 o
  -2  17   1        1.28       -1.27      0.90 o
  -1  17   1       25.70       36.67      1.96 o
   0  17   1      210.28      219.29      4.05 o
   1  17   1      536.02      551.90     13.24 o
   2  17   1       69.69       71.44      2.91 o
   3  17   1      113.07      122.08      3.78 o
   4  17   1       22.81       28.88      1.84 o
   5  17   1        2.32        3.09      1.24 o
   6  17   1        0.29        0.65      1.18 o
   7  17   1        6.76        7.60      1.52 o
  -6  18   1        3.05        4.92      1.29 o
  -5  18   1       35.33       30.10      2.13 o
  -4  18   1       65.90       64.56      2.74 o
  -3  18   1        1.59        2.15      1.10 o
  -2  18   1       81.11       81.51      3.55 o
  -1  18   1       14.66       12.35      1.63 o
   0  18   1        6.59       10.86      1.92 o
   1  18   1        0.22        1.70      1.70 o
   2  18   1        0.90        1.76      1.37 o
   3  18   1        0.17        0.40      1.48 o
   4  18   1       18.93       23.20      2.32 o
   5  18   1       44.03       43.73      3.68 o
  -4  19   1       98.87      108.77      4.97 o
  -3  19   1        9.07       11.26      1.91 o
  -2  19   1        1.36        3.76      2.06 o
  -1  19   1        3.94        2.87      1.57 o
   0  19   1       79.15       91.05      4.96 o
   1  19   1       97.16       99.68      5.10 o
   2  19   1        8.51       11.34      1.91 o
   3  19   1      126.30      128.92      4.74 o
 -15   0   2       21.58       21.48      2.83 o
 -14   0   2       84.54       58.55      3.48 o
 -13   0   2        1.27        1.61      1.81 o
 -12   0   2       53.41       48.73      3.04 o
 -11   0   2       14.63       18.48      2.03 o
 -10   0   2      500.52      447.86      7.12 o
  -9   0   2       77.89       83.88      3.01 o
  -8   0   2     2124.11     2508.40     31.54 o
  -7   0   2     6316.65     7194.23     87.72 o
  -6   0   2     8437.96     8782.09    106.59 o
  -5   0   2    14663.85    15448.30    186.45 o
  -4   0   2      915.41     1091.42     13.78 o
  -3   0   2    42462.59    44053.39   1050.74 o
  -2   0   2     4071.24     3971.09     48.50 o
  -1   0   2       20.60       14.86      0.66 o
   0   0   2     1675.54     1516.57     18.76 o
   1   0   2    32525.18    35332.24    426.42 o
   2   0   2     2326.55     2376.15     34.33 o
   3   0   2     4077.55     4168.25     51.00 o
   4   0   2      714.04      702.51     12.16 o
   5   0   2       13.61       18.13      0.86 o
   6   0   2       14.51       18.81      1.18 o
   7   0   2       47.59       43.06      1.64 o
   8   0   2     2434.53     2580.77     49.43 o
   9   0   2      193.88      177.70      5.92 o
  10   0   2     1628.54     1611.14     30.41 o
  11   0   2       15.17       17.47      2.39 o
  12   0   2        0.00        0.30      1.41 o
  13   0   2       26.89       30.01      5.66 o
 -15   1   2        2.20        1.84      1.47 o
 -14   1   2        0.82        0.68      1.00 o
 -13   1   2        6.71        6.78      1.15 o
 -12   1   2        0.03        0.32      0.68 o
 -11   1   2       33.27       31.57      1.24 o
 -10   1   2       79.26       71.93      1.59 o
  -9   1   2       28.38       28.62      0.97 o
  -8   1   2      519.17      517.06      5.36 o
  -7   1   2     1047.20     1149.73     10.61 o
  -6   1   2      275.86      271.46      3.01 o
  -5   1   2     2291.08     2503.66     21.88 o
  -4   1   2       94.89      149.81      2.18 o
  -3   1   2     2816.67     2641.12     22.92 o
  -2   1   2      531.82      495.01      4.57 o
  -1   1   2      549.50      503.66      4.65 o
   0   1   2     4323.13     4399.73     40.84 o
   1   1   2      619.57      621.64      6.08 o
   2   1   2     5851.47     6086.61     52.35 o
   3   1   2     2579.70     2630.74     22.98 o
   4   1   2       11.18       15.72      0.77 o
   5   1   2      791.71      835.16      7.88 o
   6   1   2      302.59      314.21      3.51 o
   7   1   2       12.17       10.84      0.72 o
   8   1   2      518.51      511.00      6.48 o
   9   1   2       41.64       39.06      1.81 o
  10   1   2       24.08       22.66      1.86 o
  11   1   2       52.18       52.82      2.41 o
  12   1   2        4.97        9.99      1.46 o
  13   1   2        1.40        1.01      1.23 o
 -15   2   2       79.73       90.64      3.91 o
 -14   2   2        1.39        4.88      1.23 o
 -13   2   2       65.01       69.10      3.37 o
 -12   2   2        2.23        0.76      0.70 o
 -11   2   2        0.77        2.41      0.84 o
 -10   2   2        5.54        6.38      0.64 o
  -9   2   2      164.39      163.46      2.35 o
  -8   2   2      567.72      613.90      6.18 o
  -7   2   2      897.36     1129.06     10.47 o
  -6   2   2     2822.25     2925.65     25.64 o
  -5   2   2     1304.45     1399.53     12.53 o
  -4   2   2     3687.27     3869.87     33.46 o
  -3   2   2       61.25       57.00      1.13 o
  -2   2   2      268.41      319.75      3.69 o
  -1   2   2     3513.46     3710.61     32.14 o
   0   2   2      267.53      277.10      2.72 o
   1   2   2     1084.15     1278.79     12.19 o
   2   2   2     1735.19     1761.92     15.54 o
   3   2   2      126.79      129.10      1.57 o
   4   2   2       35.99       50.41      1.02 o
   5   2   2       15.85       22.17      1.41 o
   6   2   2      272.59      280.35      3.20 o
   7   2   2      399.48      383.82      9.37 o
   8   2   2     1437.73     1518.87     16.39 o
   9   2   2      141.04      138.72      3.98 o
  10   2   2      704.35      709.97      9.75 o
  11   2   2       76.40       72.84      3.33 o
  12   2   2        0.01       -0.08      1.06 o
  13   2   2        0.97        1.28      1.50 o
 -15   3   2        0.48        1.67      1.47 o
 -14   3   2       93.24       92.05      3.28 o
 -13   3   2       49.23       48.25      2.05 o
 -12   3   2       26.84       16.15      1.28 o
 -11   3   2        1.00        1.02      0.66 o
 -10   3   2     1085.27     1059.45     10.99 o
  -9   3   2      438.44      479.80      5.17 o
  -8   3   2     1196.85     1276.15     11.87 o
  -7   3   2       63.67       80.62      1.37 o
  -6   3   2      663.63      641.12      6.21 o
  -5   3   2     1157.83     1402.49     12.58 o
  -4   3   2       97.74       71.56      1.09 o
  -3   3   2      697.11      595.54      5.57 o
  -2   3   2        0.33        8.92      0.83 o
  -1   3   2    22767.41    24247.40    288.47 o
   0   3   2     7511.84     7703.26     73.45 o
   1   3   2     1051.38     1085.68      9.74 o
   2   3   2      408.03      414.90      5.26 o
   3   3   2       85.03       56.30      0.98 o
   4   3   2       31.38       30.08      0.81 o
   5   3   2     3593.24     3663.48     34.11 o
   6   3   2      829.43      880.10      9.07 o
   7   3   2      828.29      858.06     24.68 o
   8   3   2     2546.94     2629.09     27.23 o
   9   3   2       13.39       16.73      1.62 o
  10   3   2        0.63        1.05      0.92 o
  11   3   2       17.54       18.54      1.84 o
  12   3   2        2.10        1.52      1.18 o
  13   3   2        2.98        5.24      1.37 o
 -14   4   2       27.68       28.10      2.14 o
 -13   4   2        3.17        1.66      1.18 o
 -12   4   2       24.62       20.47      1.31 o
 -11   4   2        5.50        3.10      0.82 o
 -10   4   2       49.93       54.27      1.55 o
  -9   4   2        7.46       12.00      0.72 o
  -8   4   2       64.65       70.71      1.40 o
  -7   4   2        9.52        3.99      0.45 o
  -6   4   2        8.73        9.03      0.48 o
  -5   4   2      248.70      291.38      3.11 o
  -4   4   2     1294.90     1327.77     11.88 o
  -3   4   2     2048.81     2035.26     17.88 o
  -2   4   2      318.23      278.44      2.84 o
  -1   4   2      301.55      308.86      4.24 o
   0   4   2     1928.57     1848.00     16.23 o
   1   4   2       30.07       24.81      0.61 o
   2   4   2     1739.49     1831.02     17.29 o
   3   4   2        1.79        2.67      1.07 o
   4   4   2       84.05       55.44      1.78 o
   5   4   2       18.41       18.12      0.74 o
   6   4   2       40.31       46.90      1.44 o
   7   4   2       43.34       41.51      1.47 o
   8   4   2      230.83      210.96      3.57 o
   9   4   2        1.81        1.14      0.70 o
  10   4   2       10.75       12.72      1.29 o
  11   4   2        0.64        1.94      0.96 o
  12   4   2        3.53        5.53      1.27 o
 -14   5   2      137.69      135.63      4.69 o
 -13   5   2       65.43       70.00      2.50 o
 -12   5   2       99.95       99.56      3.66 o
 -11   5   2      358.51      353.35      5.10 o
 -10   5   2      649.92      650.80      8.83 o
  -9   5   2        9.18       16.61      0.94 o
  -8   5   2      417.40      438.05      4.76 o
  -7   5   2      268.95      269.71      3.17 o
  -6   5   2       33.26       29.42      0.90 o
  -5   5   2       44.22       34.99      0.87 o
  -4   5   2      334.64      289.16      3.09 o
  -3   5   2      123.67      109.24      1.69 o
  -2   5   2      506.61      539.80      5.15 o
  -1   5   2     4299.13     4223.52     36.49 o
   0   5   2       77.91       95.31      1.26 o
   1   5   2     1578.72     1680.81     14.90 o
   2   5   2     4180.23     4709.29     43.46 o
   3   5   2     1218.94     1341.26     14.04 o
   4   5   2      615.18      655.66      7.51 o
   5   5   2      152.28      156.69      2.65 o
   6   5   2      548.10      561.08      6.84 o
   7   5   2      220.56      210.57      3.44 o
   8   5   2      572.15      552.86     11.45 o
   9   5   2        0.15        0.34      0.83 o
  10   5   2       56.06       60.54      2.20 o
  11   5   2        1.52        2.54      1.08 o
  12   5   2        2.96        5.61      1.33 o
 -14   6   2        1.33        1.61      1.54 o
 -13   6   2       62.96       54.71      2.58 o
 -12   6   2      779.03      740.16     10.33 o
 -11   6   2       29.90       35.86      1.90 o
 -10   6   2      250.87      212.02      3.97 o
  -9   6   2       30.68       34.68      1.33 o
  -8   6   2     1488.61     1506.79     13.93 o
  -7   6   2      933.41     1005.51      9.57 o
  -6   6   2     1312.71     1415.36     12.95 o
  -5   6   2        9.91       15.48      0.59 o
  -4   6   2      816.00      876.32      8.17 o
  -3   6   2     2416.65     2469.05     21.68 o
  -2   6   2       40.94       53.19      1.05 o
  -1   6   2        5.68        5.24      0.38 o
   0   6   2     1737.24     1929.18     17.05 o
   1   6   2     3474.54     3427.80     29.83 o
   2   6   2      135.05      130.81      2.19 o
   3   6   2      183.29      164.83      2.58 o
   4   6   2       64.12       71.68      1.61 o
   5   6   2       15.03       20.84      0.98 o
   6   6   2      308.32      288.06      4.19 o
   7   6   2      497.04      460.30      9.08 o
   8   6   2      170.54      163.11      3.44 o
   9   6   2        0.38        1.06      0.74 o
  10   6   2      237.14      223.35      3.99 o
  11   6   2       37.47       38.28      2.03 o
  12   6   2       16.25       19.84      1.69 o
 -14   7   2       50.26       58.62      2.85 o
 -13   7   2       46.98       50.71      2.53 o
 -12   7   2       77.63       74.64      2.88 o
 -11   7   2       29.78       33.55      1.78 o
 -10   7   2      112.88      114.76      2.86 o
  -9   7   2      491.35      477.07      6.18 o
  -8   7   2        0.99        1.66      0.59 o
  -7   7   2      997.22      914.27     10.99 o
  -6   7   2       10.19       10.00      0.60 o
  -5   7   2      840.66      953.52      9.01 o
  -4   7   2       61.05       83.63      1.43 o
  -3   7   2        1.86        2.52      0.42 o
  -2   7   2        0.49        2.06      0.36 o
  -1   7   2      557.79      651.24      6.30 o
   0   7   2        0.07        5.28      0.68 o
   1   7   2     3729.03     4035.82     35.10 o
   2   7   2       85.22       93.02      1.33 o
   3   7   2      228.20      209.63      2.75 o
   4   7   2       52.63       50.60      1.38 o
   5   7   2      230.22      238.29      3.57 o
   6   7   2       86.23       89.69      2.08 o
   7   7   2      134.65      130.51      2.64 o
   8   7   2      176.16      158.12      3.14 o
   9   7   2        4.40        5.29      0.98 o
  10   7   2        0.81        1.89      0.91 o
  11   7   2        1.31        1.52      1.08 o
  12   7   2       13.83       18.21      1.69 o
 -14   8   2       12.39       14.45      1.84 o
 -13   8   2      104.68      106.28      3.54 o
 -12   8   2      259.06      262.80      5.60 o
 -11   8   2       29.61       33.61      1.97 o
 -10   8   2      496.93      482.13      8.14 o
  -9   8   2      289.58      275.23      4.69 o
  -8   8   2      349.36      366.84      4.95 o
  -7   8   2      252.88      266.71      3.31 o
  -6   8   2      388.50      398.56      4.33 o
  -5   8   2       33.30       29.91      0.90 o
  -4   8   2      128.38      131.14      2.04 o
  -3   8   2     4943.41     5218.47     45.21 o
  -2   8   2      232.66      243.39      2.86 o
  -1   8   2     3000.71     3422.63     29.95 o
   0   8   2      402.04      417.47      4.35 o
   1   8   2     3925.06     3841.89     33.57 o
   2   8   2       80.03       74.77      1.69 o
   3   8   2      451.15      468.42      5.26 o
   4   8   2      124.94      114.56      2.24 o
   5   8   2        0.52        1.63      0.60 o
   6   8   2       38.56       39.39      1.53 o
   7   8   2        1.50        0.87      0.76 o
   8   8   2      332.55      354.82      5.64 o
   9   8   2       49.06       44.70      2.01 o
  10   8   2       95.65       98.64      2.64 o
  11   8   2       34.45       37.11      1.83 o
  12   8   2        0.03        1.50      1.17 o
 -13   9   2      136.53      136.81      4.18 o
 -12   9   2        0.06       -0.24      1.06 o
 -11   9   2       96.66       93.68      3.11 o
 -10   9   2      610.82      592.83     13.27 o
  -9   9   2      724.93      688.89     10.53 o
  -8   9   2      622.32      573.64      9.06 o
  -7   9   2      804.46      817.22      9.41 o
  -6   9   2        9.58       13.54      0.72 o
  -5   9   2        9.35       10.79      0.67 o
  -4   9   2       14.60       17.97      0.76 o
  -3   9   2       10.93       18.86      0.72 o
  -2   9   2      524.41      491.28      5.07 o
  -1   9   2     2310.31     2343.11     20.83 o
   0   9   2        3.68       11.76      0.60 o
   1   9   2      914.27      972.27      9.18 o
   2   9   2      142.56      132.07      1.91 o
   3   9   2      309.29      291.32      3.70 o
   4   9   2       86.30       81.10      2.20 o
   5   9   2       24.54       23.78      1.16 o
   6   9   2      467.30      428.86      5.82 o
   7   9   2       49.43       46.19      1.72 o
   8   9   2      801.10      777.49      9.68 o
   9   9   2      137.72      132.34      3.45 o
  10   9   2       83.45       84.81      2.52 o
  11   9   2       27.50       36.78      1.90 o
 -13  10   2       26.35       30.34      2.29 o
 -12  10   2        0.45        0.75      1.18 o
 -11  10   2        5.02        3.17      1.23 o
 -10  10   2       77.86       73.48      2.90 o
  -9  10   2        0.04        1.17      1.06 o
  -8  10   2      656.08      661.05     10.25 o
  -7  10   2       15.17        8.84      1.13 o
  -6  10   2      160.17      157.53      2.53 o
  -5  10   2       52.22       46.69      1.21 o
  -4  10   2        2.59        2.38      0.49 o
  -3  10   2       15.61       13.36      0.69 o
  -2  10   2        4.37        5.64      0.54 o
  -1  10   2      543.30      591.62      6.05 o
   0  10   2      614.85      621.60      6.28 o
   1  10   2       26.88       26.51      0.88 o
   2  10   2       45.17       45.59      1.29 o
   3  10   2      228.67      243.33      3.72 o
   4  10   2       45.15       51.93      1.81 o
   5  10   2      131.14      138.11      2.80 o
   6  10   2        2.88        2.65      1.01 o
   7  10   2       84.52       82.75      2.31 o
   8  10   2        3.11        1.97      0.95 o
   9  10   2       26.38       26.27      1.65 o
  10  10   2        8.14        7.99      1.16 o
  11  10   2       27.07       33.78      1.87 o
 -12  11   2        0.01        0.00      1.13 o
 -11  11   2       13.39       14.45      1.59 o
 -10  11   2       67.65       60.67      2.58 o
  -9  11   2      186.05      186.54      4.36 o
  -8  11   2       32.69       36.64      1.96 o
  -7  11   2       50.04       46.31      3.66 o
  -6  11   2      127.25      114.82      3.05 o
  -5  11   2      441.68      452.41      5.36 o
  -4  11   2      283.22      291.43      3.55 o
  -3  11   2      523.04      478.18      5.15 o
  -2  11   2       38.32       36.48      1.13 o
  -1  11   2     1966.34     1954.72     17.78 o
   0  11   2       16.59       13.91      0.73 o
   1  11   2       83.05       92.93      1.65 o
   2  11   2      389.87      407.59      4.98 o
   3  11   2      519.69      486.28     10.98 o
   4  11   2      587.23      550.89      8.51 o
   5  11   2      304.85      301.31      5.06 o
   6  11   2      422.33      402.24      5.76 o
   7  11   2       31.60       31.10      1.62 o
   8  11   2      527.31      516.56      7.24 o
   9  11   2      169.76      168.87      3.63 o
  10  11   2       51.02       61.76      2.33 o
 -12  12   2       22.17       23.89      2.04 o
 -11  12   2       18.69       16.15      1.75 o
 -10  12   2      103.66       99.96      3.99 o
  -9  12   2      378.56      371.01      6.96 o
  -8  12   2      181.66      170.88      4.17 o
  -7  12   2       37.15       36.62      1.96 o
  -6  12   2      599.60      587.56      9.28 o
  -5  12   2      422.43      416.83      6.28 o
  -4  12   2       27.22       20.44      1.01 o
  -3  12   2     1124.20     1117.45     11.59 o
  -2  12   2     1404.54     1356.91     16.44 o
  -1  12   2      668.89      642.08      6.65 o
   0  12   2      253.52      242.83      3.14 o
   1  12   2     2002.91     1964.15     19.26 o
   2  12   2      683.57      627.93     15.73 o
   3  12   2      139.88      136.61      3.14 o
   4  12   2      275.87      266.60      4.27 o
   5  12   2       20.75       16.32      1.35 o
   6  12   2        1.92        2.69      0.99 o
   7  12   2       55.63       61.91      2.20 o
   8  12   2      454.86      458.95      6.78 o
   9  12   2       96.22       89.14      2.90 o
  10  12   2       42.30       44.48      2.32 o
 -11  13   2        1.99        1.76      1.78 o
 -10  13   2      126.36      135.80      3.95 o
  -9  13   2       48.94       53.32      2.54 o
  -8  13   2       81.32       74.73      2.81 o
  -7  13   2      326.08      314.37      8.37 o
  -6  13   2        4.31        5.66      1.18 o
  -5  13   2       19.38       16.87      1.27 o
  -4  13   2        0.93        1.84      0.68 o
  -3  13   2      240.32      230.58      5.03 o
  -2  13   2       40.44       49.54      1.56 o
  -1  13   2       45.51       40.61      1.31 o
   0  13   2       20.88       26.26      1.08 o
   1  13   2      572.61      550.30      7.97 o
   2  13   2      153.31      148.04      2.96 o
   3  13   2      289.25      273.37      4.39 o
   4  13   2       28.21       27.26      1.46 o
   5  13   2      259.50      245.09      4.28 o
   6  13   2      104.47       99.39      2.68 o
   7  13   2       72.79       71.16      2.33 o
   8  13   2       17.84       19.85      1.63 o
   9  13   2        0.90       -1.74      1.90 o
 -11  14   2        3.64        3.57      1.46 o
 -10  14   2       50.61       52.29      2.64 o
  -9  14   2       35.64       39.95      2.30 o
  -8  14   2       69.15       65.54      2.70 o
  -7  14   2       23.89       21.25      2.03 o
  -6  14   2       84.94       89.04      2.98 o
  -5  14   2      240.91      225.58      4.80 o
  -4  14   2      359.50      360.54      5.83 o
  -3  14   2       14.68       17.07      1.32 o
  -2  14   2      691.21      713.10      8.46 o
  -1  14   2      810.15      786.90      8.72 o
   0  14   2       15.14       11.37      1.09 o
   1  14   2     1824.31     1832.67     18.33 o
   2  14   2      179.92      175.68      3.37 o
   3  14   2      706.00      709.04      8.90 o
   4  14   2      453.67      446.45      6.38 o
   5  14   2        3.27        4.35      1.09 o
   6  14   2      195.37      183.09      3.73 o
   7  14   2       93.67       94.51      4.23 o
   8  14   2       91.05       97.47      4.13 o
   9  14   2        0.36        0.84      1.14 o
 -10  15   2      146.00      150.17      5.23 o
  -9  15   2        4.02        4.03      1.41 o
  -8  15   2       59.44       59.00      2.88 o
  -7  15   2        0.32        1.57      1.06 o
  -6  15   2        1.08        0.38      0.95 o
  -5  15   2       31.79       29.06      1.84 o
  -4  15   2      134.85      149.60      3.41 o
  -3  15   2       43.89       47.31      1.97 o
  -2  15   2       24.47       33.90      1.54 o
  -1  15   2      194.17      186.89      3.43 o
   0  15   2      236.26      221.06      4.31 o
   1  15   2       22.25       22.83      1.83 o
   2  15   2      235.51      230.76      4.05 o
   3  15   2       61.88       59.33      2.04 o
   4  15   2       34.13       35.17      1.75 o
   5  15   2      337.63      331.25      5.39 o
   6  15   2        0.33        2.04      1.03 o
   7  15   2       30.18       34.41      2.01 o
   8  15   2       26.63       30.97      3.47 o
  -9  16   2        0.30        2.10      1.27 o
  -8  16   2        0.07        0.26      1.18 o
  -7  16   2        7.31       10.20      1.44 o
  -6  16   2        5.63        6.58      1.57 o
  -5  16   2       21.59       34.48      2.06 o
  -4  16   2        8.04       12.57      1.50 o
  -3  16   2      340.37      309.17      5.41 o
  -2  16   2      122.22      110.87      2.65 o
  -1  16   2       39.43       54.28      2.17 o
   0  16   2      266.77      254.09      4.36 o
   1  16   2       49.93       55.83      2.25 o
   2  16   2       10.62       10.74      1.31 o
   3  16   2        6.91        3.65      1.19 o
   4  16   2       31.26       32.74      1.69 o
   5  16   2       28.00       30.06      1.90 o
   6  16   2        1.82        3.27      1.19 o
   7  16   2        5.03        8.99      1.90 o
  -8  17   2       43.61       50.59      2.64 o
  -7  17   2       83.01      101.26      3.55 o
  -6  17   2       48.15       45.81      2.41 o
  -5  17   2        7.87        6.45      1.33 o
  -4  17   2       59.08       63.11      2.85 o
  -3  17   2       79.84       76.44      2.58 o
  -2  17   2        1.14        2.08      1.27 o
  -1  17   2      279.26      278.87      5.16 o
   0  17   2       20.31       25.47      2.06 o
   1  17   2      121.38      116.88      3.58 o
   2  17   2        2.69        4.25      1.43 o
   3  17   2       78.02       79.25      3.10 o
   4  17   2        5.20        5.10      1.44 o
   5  17   2       22.36       23.99      2.07 o
   6  17   2       21.38       22.42      2.68 o
  -6  18   2       51.72       62.32      2.85 o
  -5  18   2        0.17        2.13      1.14 o
  -4  18   2       13.39       17.77      1.67 o
  -3  18   2        0.02        1.68      1.53 o
  -2  18   2       96.05       93.15      3.25 o
  -1  18   2       39.35       35.08      2.25 o
   0  18   2      330.90      335.39      6.71 o
   1  18   2      251.62      280.35      7.50 o
   2  18   2        1.47        3.74      1.37 o
   3  18   2        4.39       10.05      2.68 o
   4  18   2       29.55       34.93      2.41 o
  -5  19   2        2.15        2.40      2.64 o
  -4  19   2        6.86        7.10      1.83 o
  -3  19   2       22.88       30.23      3.66 o
  -2  19   2       14.99       20.05      1.96 o
  -1  19   2       27.76       39.72      2.91 o
   0  19   2       67.49       71.06      4.57 o
   1  19   2        3.58        3.05      1.70 o
   2  19   2      126.27      126.36      4.91 o
   3  19   2        0.02        0.79      1.33 o
 -15   1   3        0.18        2.38      1.47 o
 -14   1   3       40.28       53.30      2.41 o
 -13   1   3        4.61        3.37      0.78 o
 -12   1   3       66.14       67.06      1.79 o
 -11   1   3      527.96      596.76      6.44 o
 -10   1   3       96.05      128.77      2.32 o
  -9   1   3      120.40      104.69      1.77 o
  -8   1   3     1729.56     1963.83     17.62 o
  -7   1   3     7724.14     8467.75     72.80 o
  -6   1   3      281.34      319.81      5.21 o
  -5   1   3     4779.60     4760.47     41.11 o
  -4   1   3      287.98      296.07      3.02 o
  -3   1   3     1899.36     1884.75     16.54 o
  -2   1   3      114.31      113.34      1.37 o
  -1   1   3     2817.82     3075.86     26.69 o
   0   1   3     7239.57     7454.37     63.98 o
   1   1   3     9294.91     9330.92     79.99 o
   2   1   3     7437.15     7682.70     66.01 o
   3   1   3     3325.24     3815.43     33.21 o
   4   1   3        3.00        7.81      0.48 o
   5   1   3     2098.39     2345.78     20.90 o
   6   1   3      435.74      448.81      8.21 o
   7   1   3       13.23       16.08      2.09 o
   8   1   3     1969.16     2026.67     23.44 o
   9   1   3       96.79       90.73      3.00 o
  10   1   3       61.04       56.90      2.53 o
  11   1   3       20.84       21.12      2.22 o
  12   1   3       10.01       15.07      1.86 o
 -15   2   3       39.03       48.96      3.04 o
 -14   2   3       10.70       10.71      1.52 o
 -13   2   3       41.26       39.90      1.81 o
 -12   2   3       76.12       79.74      1.94 o
 -11   2   3       37.43       39.16      1.25 o
 -10   2   3      200.17      163.56      2.45 o
  -9   2   3      712.60      755.82      7.53 o
  -8   2   3      511.24      555.21      5.69 o
  -7   2   3      325.38      418.58      4.39 o
  -6   2   3      160.00      138.31      1.83 o
  -5   2   3      663.22      748.75      7.00 o
  -4   2   3     1811.77     1954.20     17.17 o
  -3   2   3     1200.02     1190.34     11.50 o
  -2   2   3     6208.90     6310.08     54.40 o
  -1   2   3      457.16      430.17      4.17 o
   0   2   3    23555.26    25839.44    266.46 o
   1   2   3     5541.82     5845.46     50.36 o
   2   2   3      114.28      107.15      1.65 o
   3   2   3     4680.83     4879.91     42.30 o
   4   2   3      330.26      322.76      3.50 o
   5   2   3      183.74      190.39      3.09 o
   6   2   3     2563.38     2415.68     82.70 o
   7   2   3      147.19      163.23      2.93 o
   8   2   3      682.86      653.95      8.95 o
   9   2   3       76.28       67.08      2.35 o
  10   2   3       38.92       40.50      2.20 o
  11   2   3       17.97       16.40      1.75 o
  12   2   3        5.67        3.42      1.27 o
 -15   3   3       12.59       10.32      1.86 o
 -14   3   3        5.17        5.79      1.27 o
 -13   3   3        6.41        6.74      1.12 o
 -12   3   3       29.09       33.01      1.49 o
 -11   3   3       34.71       26.54      1.19 o
 -10   3   3       76.41       93.26      1.81 o
  -9   3   3       62.91       70.76      1.49 o
  -8   3   3       44.23       35.24      0.95 o
  -7   3   3      376.92      330.66      3.62 o
  -6   3   3      106.54      105.44      1.65 o
  -5   3   3      603.20      637.01      6.08 o
  -4   3   3      995.50     1020.31     10.03 o
  -3   3   3      497.02      507.32      5.85 o
  -2   3   3     4749.35     4894.50     45.35 o
  -1   3   3       68.84       60.63      0.97 o
   0   3   3     4944.83     5387.99     46.36 o
   1   3   3        0.97        0.74      0.29 o
   2   3   3       33.60       26.64      1.16 o
   3   3   3      241.18      289.36      3.13 o
   4   3   3     2176.64     2282.18     21.62 o
   5   3   3     1785.16     1907.89     18.36 o
   6   3   3      397.65      376.25      8.22 o
   7   3   3       28.86       33.64      1.33 o
   8   3   3      263.12      265.18      4.20 o
   9   3   3      267.41      279.62      5.60 o
  10   3   3       12.23       15.54      1.69 o
  11   3   3        0.05       -0.33      1.00 o
  12   3   3       36.71       40.62      2.53 o
 -15   4   3       39.56       43.42      2.88 o
 -14   4   3       49.13       41.60      2.78 o
 -13   4   3        2.71        3.19      1.05 o
 -12   4   3       13.94       14.79      1.29 o
 -11   4   3      191.44      185.62      3.06 o
 -10   4   3      850.77      878.21      8.77 o
  -9   4   3     1087.51     1171.24     11.53 o
  -8   4   3      151.58      141.89      2.08 o
  -7   4   3      219.19      214.29      2.62 o
  -6   4   3      766.93      778.11      7.82 o
  -5   4   3       71.96       78.95      1.21 o
  -4   4   3      309.99      247.90      2.96 o
  -3   4   3      422.67      346.90      4.25 o
  -2   4   3      161.66      192.94      2.40 o
  -1   4   3     3103.15     3110.44     27.06 o
   0   4   3     1795.57     1772.54     16.79 o
   1   4   3       75.87       78.94      1.20 o
   2   4   3      414.09      506.61      5.36 o
   3   4   3     2902.94     3172.99     31.89 o
   4   4   3     1757.46     1654.03     17.27 o
   5   4   3      551.50      568.39      6.84 o
   6   4   3     1549.23     1517.69     16.32 o
   7   4   3       40.23       31.79      2.19 o
   8   4   3        9.36       11.77      1.09 o
   9   4   3       18.50       20.15      1.53 o
  10   4   3      112.20      101.32      3.73 o
  11   4   3        3.54        2.72      1.23 o
  12   4   3       13.50       16.12      1.92 o
 -15   5   3       12.00       18.13      2.56 o
 -14   5   3        7.92       10.57      1.50 o
 -13   5   3        5.59        2.99      1.18 o
 -12   5   3       94.95       91.88      2.58 o
 -11   5   3      135.54      133.77      3.37 o
 -10   5   3       48.12       45.02      1.63 o
  -9   5   3      327.70      340.50      3.97 o
  -8   5   3      391.19      355.75      4.02 o
  -7   5   3        7.09        4.63      0.45 o
  -6   5   3      251.38      244.03      2.85 o
  -5   5   3       46.73       36.50      1.20 o
  -4   5   3      703.73      689.98      6.51 o
  -3   5   3     3742.33     3992.44     37.23 o
  -2   5   3     5072.19     5083.43     43.94 o
  -1   5   3       55.67       60.78      1.24 o
   0   5   3        0.04        5.48      0.51 o
   1   5   3     1050.46     1082.84      9.91 o
   2   5   3     4989.45     5257.46     48.57 o
   3   5   3      610.32      589.48      6.87 o
   4   5   3      344.78      321.60      4.34 o
   5   5   3      165.50      145.75      2.61 o
   6   5   3        0.94        1.77      0.66 o
   7   5   3        8.56       10.74      1.04 o
   8   5   3      609.18      599.03      7.70 o
   9   5   3        1.59        0.91      0.78 o
  10   5   3        0.46        0.39      0.96 o
  11   5   3      120.39      119.85      3.78 o
  12   5   3       34.03       33.26      2.34 o
 -14   6   3      152.50      138.37      4.00 o
 -13   6   3        1.00        2.21      1.18 o
 -12   6   3        1.63        2.15      1.14 o
 -11   6   3       49.61       47.75      2.20 o
 -10   6   3        6.42        7.92      1.05 o
  -9   6   3       18.66       17.78      1.00 o
  -8   6   3        1.87        1.36      0.47 o
  -7   6   3        4.38       10.46      0.61 o
  -6   6   3       34.31       43.10      1.10 o
  -5   6   3      885.73      861.52      8.21 o
  -4   6   3     1234.08     1411.51     12.78 o
  -3   6   3      916.97     1011.20      9.32 o
  -2   6   3     1283.04     1443.15     13.81 o
  -1   6   3     1057.50     1166.39     10.64 o
   0   6   3      774.80      895.55      8.35 o
   1   6   3      280.53      312.86      3.55 o
   2   6   3       11.94       18.63      0.71 o
   3   6   3      612.83      633.06      7.36 o
   4   6   3      137.08      141.42      2.46 o
   5   6   3       11.72       11.00      0.85 o
   6   6   3      181.60      175.89      3.11 o
   7   6   3       23.89       24.00      1.29 o
   8   6   3       54.45       46.65      1.75 o
   9   6   3        1.57        2.63      0.85 o
  10   6   3       19.03       18.14      1.56 o
  11   6   3        5.36        3.81      1.22 o
 -14   7   3       46.32       41.50      2.53 o
 -13   7   3        7.22        9.08      1.52 o
 -12   7   3      111.40      106.50      3.39 o
 -11   7   3      195.46      192.76      5.36 o
 -10   7   3        6.32        5.55      1.13 o
  -9   7   3        0.68        0.72      0.81 o
  -8   7   3      683.03      679.74      7.57 o
  -7   7   3        1.54        5.30      0.51 o
  -6   7   3      802.93      795.10      9.06 o
  -5   7   3      363.70      351.88      4.16 o
  -4   7   3       28.66       22.76      0.73 o
  -3   7   3     7698.79     8423.90     72.46 o
  -2   7   3    10003.74    10838.92     92.88 o
  -1   7   3      208.04      233.21      2.74 o
   0   7   3      855.23      990.11      9.23 o
   1   7   3      449.59      472.83      4.83 o
   2   7   3      286.95      263.57      3.33 o
   3   7   3        2.43        2.52      0.58 o
   4   7   3       39.30       34.56      1.31 o
   5   7   3      321.66      309.33      6.01 o
   6   7   3       12.80       12.37      1.12 o
   7   7   3      253.67      228.63      3.87 o
   8   7   3      504.85      499.17      6.84 o
   9   7   3        2.11        3.48      0.93 o
  10   7   3        1.41       -0.41      0.95 o
  11   7   3       74.71       74.76      2.78 o
 -14   8   3        4.62        3.82      1.33 o
 -13   8   3      120.30      137.43      4.02 o
 -12   8   3       15.66       11.99      1.59 o
 -11   8   3       53.65       60.99      2.53 o
 -10   8   3      143.42      141.16      4.32 o
  -9   8   3      570.75      550.15      8.83 o
  -8   8   3      148.24      145.88      2.80 o
  -7   8   3     1355.99     1254.90     13.98 o
  -6   8   3      555.39      509.39      5.32 o
  -5   8   3     1413.06     1520.96     13.92 o
  -4   8   3     1733.11     1939.26     17.44 o
  -3   8   3       38.78       66.77      1.26 o
  -2   8   3      301.43      381.34      4.08 o
  -1   8   3       26.19       28.41      0.85 o
   0   8   3       94.01       66.39      1.40 o
   1   8   3      270.72      271.03      3.13 o
   2   8   3     1575.56     1669.21     16.25 o
   3   8   3      111.32      118.15      2.29 o
   4   8   3       58.55       45.57      1.68 o
   5   8   3       95.33       84.00      2.09 o
   6   8   3      456.49      424.28      6.68 o
   7   8   3       59.49       57.78      1.93 o
   8   8   3       52.14       43.60      1.81 o
   9   8   3       63.12       67.24      2.38 o
  10   8   3       79.81       85.19      3.55 o
  11   8   3        0.00       -1.17      1.05 o
 -13   9   3        0.73        1.08      1.45 o
 -12   9   3      164.17      154.89      4.18 o
 -11   9   3       23.55       20.79      1.79 o
 -10   9   3       26.71       24.09      1.75 o
  -9   9   3       25.54       20.80      2.22 o
  -8   9   3       10.16        9.09      1.23 o
  -7   9   3        1.55       -0.14      0.66 o
  -6   9   3       81.02       86.03      1.96 o
  -5   9   3      874.96      903.26      9.42 o
  -4   9   3      168.53      176.14      2.34 o
  -3   9   3     1964.70     2156.33     19.32 o
  -2   9   3        0.03        2.24      0.60 o
  -1   9   3       83.66       79.84      2.02 o
   0   9   3       66.81       64.22      1.27 o
   1   9   3        2.14        3.60      0.45 o
   2   9   3       32.30       26.37      0.98 o
   3   9   3       46.21       50.79      1.61 o
   4   9   3       65.56       61.71      1.74 o
   5   9   3       71.83       64.77      1.91 o
   6   9   3      170.92      153.90      3.04 o
   7   9   3       70.05       65.47      3.11 o
   8   9   3        7.75        7.48      1.09 o
   9   9   3      117.09      111.64      3.11 o
  10   9   3       10.99       17.85      1.48 o
  11   9   3        9.87       11.33      2.27 o
 -13  10   3       63.00       65.96      2.93 o
 -12  10   3       35.44       36.97      2.30 o
 -11  10   3       17.59       20.22      1.79 o
 -10  10   3        4.24        5.33      1.29 o
  -9  10   3      189.91      181.12      4.24 o
  -8  10   3       74.94       72.17      3.18 o
  -7  10   3       33.04       39.91      1.49 o
  -6  10   3       53.18       41.25      1.52 o
  -5  10   3      133.89      141.34      2.64 o
  -4  10   3       20.23       23.41      1.09 o
  -3  10   3        0.33        1.09      0.45 o
  -2  10   3        0.92        0.96      0.43 o
  -1  10   3      110.40       98.30      2.20 o
   0  10   3      782.50      765.99      7.55 o
   1  10   3      233.60      228.96      4.45 o
   2  10   3      272.56      234.55      3.68 o
   3  10   3      525.56      539.06      6.86 o
   4  10   3      259.63      240.31      4.12 o
   5  10   3      107.92       93.83      2.30 o
   6  10   3      304.63      271.04      5.94 o
   7  10   3       59.15       50.90      1.94 o
   8  10   3      123.56      122.05      4.09 o
   9  10   3      163.47      158.79      3.57 o
  10  10   3        1.31        2.94      1.09 o
 -13  11   3        7.61        8.54      1.66 o
 -12  11   3       25.29       23.44      2.02 o
 -11  11   3      142.88      148.11      4.12 o
 -10  11   3        8.01       12.62      1.50 o
  -9  11   3      138.48      130.36      3.61 o
  -8  11   3       59.19       58.36      2.37 o
  -7  11   3      158.34      135.32      3.53 o
  -6  11   3        4.74        7.81      0.87 o
  -5  11   3      464.16      446.33      5.91 o
  -4  11   3      100.28       90.07      2.14 o
  -3  11   3      383.88      414.47      5.36 o
  -2  11   3      236.65      197.16      2.94 o
  -1  11   3      141.55      149.08      2.23 o
   0  11   3      477.73      503.73      6.51 o
   1  11   3       33.36       35.40      1.25 o
   2  11   3      110.13       97.89      2.24 o
   3  11   3       17.64       17.62      1.16 o
   4  11   3       10.62       10.28      1.00 o
   5  11   3       13.07       11.33      1.14 o
   6  11   3       34.25       30.32      1.56 o
   7  11   3      169.99      159.14      3.41 o
   8  11   3      398.58      397.20      6.19 o
   9  11   3      197.13      213.71      4.76 o
  10  11   3        0.89        0.89      1.17 o
 -12  12   3        7.10       11.32      1.63 o
 -11  12   3        9.77       11.84      1.61 o
 -10  12   3       19.37       17.03      1.73 o
  -9  12   3       16.02       15.92      1.61 o
  -8  12   3      198.80      177.80      4.29 o
  -7  12   3      106.01       97.62      3.00 o
  -6  12   3       44.40       46.70      1.86 o
  -5  12   3      107.53       98.56      2.26 o
  -4  12   3       69.35       61.37      2.16 o
  -3  12   3        4.35        5.31      0.74 o
  -2  12   3      399.08      382.42      4.80 o
  -1  12   3      167.30      167.11      3.23 o
   0  12   3       40.98       47.20      1.71 o
   1  12   3      100.23       98.77      2.30 o
   2  12   3      512.12      480.47      6.42 o
   3  12   3       33.88       31.66      1.49 o
   4  12   3       79.72       82.24      2.60 o
   5  12   3        3.88        1.48      0.82 o
   6  12   3       46.03       44.08      1.90 o
   7  12   3       53.13       57.44      2.26 o
   8  12   3       11.05       13.78      1.46 o
   9  12   3       16.69       23.31      1.67 o
 -12  13   3      112.38      117.88      4.90 o
 -11  13   3        0.35        3.04      1.29 o
 -10  13   3       85.90       86.35      3.16 o
  -9  13   3       35.42       38.20      2.19 o
  -8  13   3      111.78      107.61      3.27 o
  -7  13   3      210.32      190.03      4.41 o
  -6  13   3       41.41       37.30      1.96 o
  -5  13   3      358.63      335.70      8.75 o
  -4  13   3      372.36      368.04      7.83 o
  -3  13   3       88.75       95.23      3.42 o
  -2  13   3      444.20      432.38      5.39 o
  -1  13   3      320.95      303.15      4.16 o
   0  13   3      261.23      268.10      4.71 o
   1  13   3      893.76      874.87     10.34 o
   2  13   3      151.29      120.85      2.72 o
   3  13   3       97.87      107.01      2.60 o
   4  13   3      116.57      119.68      2.78 o
   5  13   3        3.97        3.68      0.98 o
   6  13   3       33.52       34.59      1.80 o
   7  13   3        0.24        0.18      1.08 o
   8  13   3       68.97       74.36      2.54 o
   9  13   3       10.17       13.07      1.51 o
 -11  14   3       70.04       80.82      3.39 o
 -10  14   3       20.23       19.84      1.92 o
  -9  14   3        0.38        0.05      1.06 o
  -8  14   3       21.60       22.96      1.84 o
  -7  14   3        8.48        7.39      1.29 o
  -6  14   3        0.11       -1.36      0.91 o
  -5  14   3        0.58        1.52      0.88 o
  -4  14   3       23.96       26.63      1.35 o
  -3  14   3       51.54       45.20      1.64 o
  -2  14   3      207.43      195.49      3.78 o
  -1  14   3       24.09       28.85      1.47 o
   0  14   3      699.31      685.80      8.59 o
   1  14   3      430.54      406.32      6.47 o
   2  14   3      117.16      123.59      4.84 o
   3  14   3        0.02       -0.42      0.84 o
   4  14   3       12.00       10.05      1.13 o
   5  14   3       41.42       40.47      1.89 o
   6  14   3      149.96      162.16      3.60 o
   7  14   3       10.80        9.07      1.27 o
   8  14   3       90.88       96.47      2.94 o
 -10  15   3       10.28       14.03      1.86 o
  -9  15   3        0.28        1.29      1.10 o
  -8  15   3        0.52        1.96      1.10 o
  -7  15   3       15.78       17.25      1.69 o
  -6  15   3       91.83       64.43      2.57 o
  -5  15   3       29.16       28.07      1.72 o
  -4  15   3       64.22       58.24      2.17 o
  -3  15   3       33.45       36.07      1.63 o
  -2  15   3      141.12      149.87      3.41 o
  -1  15   3       33.50       26.92      1.61 o
   0  15   3      296.70      309.52      5.41 o
   1  15   3      116.46      115.53      3.14 o
   2  15   3      180.71      187.69      4.56 o
   3  15   3        5.43        9.04      1.31 o
   4  15   3      267.11      258.20      4.58 o
   5  15   3        0.18        1.03      0.94 o
   6  15   3        1.72        2.94      1.09 o
   7  15   3       13.01       15.77      1.56 o
  -9  16   3       18.07       19.41      1.96 o
  -8  16   3       51.19       51.24      2.64 o
  -7  16   3       35.52       46.12      2.34 o
  -6  16   3        0.03       -1.36      0.91 o
  -5  16   3       31.52       33.94      3.07 o
  -4  16   3        1.31       -0.49      0.88 o
  -3  16   3      109.19      112.14      2.72 o
  -2  16   3       43.42       46.01      2.03 o
  -1  16   3      477.38      476.65      9.70 o
   0  16   3      108.50      101.41      3.37 o
   1  16   3       29.44       25.36      1.70 o
   2  16   3       62.99       57.66      2.38 o
   3  16   3        0.04        1.28      1.05 o
   4  16   3        0.02       -1.23      0.96 o
   5  16   3       42.44       45.01      2.27 o
   6  16   3       27.22       35.52      2.17 o
  -8  17   3        0.61        0.00      1.13 o
  -7  17   3        0.07       -0.19      1.06 o
  -6  17   3        0.04       -0.20      1.00 o
  -5  17   3       40.92       40.45      2.19 o
  -4  17   3       36.55       37.68      2.19 o
  -3  17   3       90.89      100.33      3.35 o
  -2  17   3      215.04      210.09      4.37 o
  -1  17   3        3.05        7.79      1.50 o
   0  17   3        0.21       -0.33      1.12 o
   1  17   3       66.99       78.95      3.08 o
   2  17   3       90.54      104.45      3.18 o
   3  17   3       15.87       15.44      1.61 o
   4  17   3       15.18       15.32      1.64 o
   5  17   3        0.52        2.33      1.44 o
  -7  18   3       49.90       52.17      2.68 o
  -6  18   3        4.54        8.61      1.46 o
  -5  18   3       24.50       24.94      2.16 o
  -4  18   3       20.52       22.98      3.23 o
  -3  18   3        5.49        8.51      1.53 o
  -2  18   3        3.80        4.96      1.33 o
  -1  18   3       61.09       58.78      3.40 o
   0  18   3        3.80        3.20      1.77 o
   1  18   3        4.43        5.67      1.83 o
   2  18   3        4.30        3.02      1.36 o
   3  18   3        8.48        6.14      1.90 o
   4  18   3        1.37       -1.08      1.22 o
  -4  19   3        3.72        6.49      1.73 o
  -3  19   3      155.01      165.67      5.37 o
  -2  19   3       94.38       96.78      4.24 o
  -1  19   3       25.88       29.32      3.07 o
   0  19   3       27.95       35.61      2.37 o
   1  19   3       25.04       35.73      3.09 o
 -15   0   4       18.71       21.29      4.08 o
 -14   0   4       90.08       75.66      5.89 o
 -13   0   4      164.45      119.73      3.91 o
 -12   0   4      111.08      106.24      2.87 o
 -11   0   4      539.10      560.23      8.64 o
 -10   0   4      590.41      642.25     10.30 o
  -9   0   4     1308.15     1297.00     17.17 o
  -8   0   4      251.84      244.74      4.58 o
  -7   0   4      999.40      964.57     12.80 o
  -6   0   4      116.17      113.32      2.27 o
  -5   0   4     5570.03     5529.29     67.45 o
  -4   0   4     1005.72     1043.91     13.47 o
  -3   0   4      102.35       91.59      3.33 o
  -2   0   4     6828.46     6730.72     81.89 o
  -1   0   4     5453.88     5734.65     69.90 o
   0   0   4      750.78      818.76     10.85 o
   1   0   4      297.12      352.80      5.26 o
   2   0   4     3035.79     3005.57     37.33 o
   3   0   4     2574.24     3298.69     40.90 o
   4   0   4      504.87      523.97      7.63 o
   5   0   4     1569.50     1572.19     20.43 o
   6   0   4       35.73       39.50      2.75 o
   7   0   4      935.69      886.89     44.85 o
   8   0   4      270.65      258.05     15.86 o
   9   0   4      330.10      361.91      9.73 o
  10   0   4        0.55        0.23      1.60 o
  11   0   4       86.50       83.89      5.89 o
 -15   1   4       42.35       53.51      3.14 o
 -14   1   4       17.58       21.53      1.79 o
 -13   1   4       39.28       32.78      1.51 o
 -12   1   4        3.81        4.00      0.71 o
 -11   1   4      147.08      132.64      2.53 o
 -10   1   4        3.84        3.83      0.61 o
  -9   1   4       27.16       21.37      0.88 o
  -8   1   4       36.44       37.35      1.00 o
  -7   1   4      202.02      223.40      2.71 o
  -6   1   4      597.98      686.06      6.59 o
  -5   1   4      137.44      141.61      1.81 o
  -4   1   4        4.34        5.30      0.53 o
  -3   1   4     1073.08      925.82      8.54 o
  -2   1   4     1145.97     1187.21     11.54 o
  -1   1   4     1312.44     1240.55     11.27 o
   0   1   4     4767.59     4947.32     42.76 o
   1   1   4      273.84      319.36      3.69 o
   2   1   4     1958.36     2102.52     18.72 o
   3   1   4      752.93      791.01      7.58 o
   4   1   4       96.84       88.87      1.53 o
   5   1   4      706.77      688.73      9.18 o
   6   1   4      525.67      539.95      6.74 o
   7   1   4       93.61       91.34      2.46 o
   8   1   4        8.42        6.48      1.31 o
   9   1   4        6.83        4.31      1.29 o
  10   1   4        0.06       -0.25      1.00 o
  11   1   4       36.27       43.34      2.53 o
 -15   2   4        3.92        2.79      2.27 o
 -14   2   4        5.24        7.79      1.37 o
 -13   2   4       41.65       29.97      1.53 o
 -12   2   4       18.00       18.92      1.12 o
 -11   2   4      148.26      150.20      2.91 o
 -10   2   4      122.88      146.58      2.31 o
  -9   2   4      171.30      179.77      2.51 o
  -8   2   4        2.41        0.59      0.41 o
  -7   2   4       18.26       20.54      0.74 o
  -6   2   4      537.74      515.56      5.14 o
  -5   2   4      700.46      625.32      6.37 o
  -4   2   4     1539.14     1648.16     14.73 o
  -3   2   4     4386.32     4385.16     38.02 o
  -2   2   4      794.27      793.99      7.41 o
  -1   2   4      661.83      634.57      6.09 o
   0   2   4     3022.15     3133.81     29.12 o
   1   2   4      335.71      482.97      4.88 o
   2   2   4      830.92      907.37      8.54 o
   3   2   4     3360.39     3887.33     33.97 o
   4   2   4      184.96      187.76      2.59 o
   5   2   4       26.63       20.82      1.19 o
   6   2   4       19.99       18.96      1.08 o
   7   2   4        1.52        1.70      0.84 o
   8   2   4       83.53       76.54      3.12 o
   9   2   4       84.32       88.62      3.10 o
  10   2   4        3.26        2.21      1.18 o
  11   2   4       12.52       12.81      1.79 o
 -15   3   4       61.70       73.95      3.46 o
 -14   3   4        0.55        2.58      1.07 o
 -13   3   4      172.92      163.74      3.60 o
 -12   3   4       50.16       46.39      2.26 o
 -11   3   4      129.44      101.74      2.34 o
 -10   3   4      273.65      270.20      3.44 o
  -9   3   4      611.05      580.81      6.76 o
  -8   3   4      149.04      162.56      2.27 o
  -7   3   4      594.67      640.57      6.35 o
  -6   3   4        2.18        2.23      0.30 o
  -5   3   4        1.97        1.95      0.62 o
  -4   3   4     2322.89     2300.76     21.90 o
  -3   3   4     1372.04     1314.64     12.84 o
  -2   3   4      969.81      987.84      9.06 o
  -1   3   4       10.76       20.84      0.69 o
   0   3   4    16682.22    17882.77    155.81 o
   1   3   4     2835.04     3163.47     27.69 o
   2   3   4     4104.40     4484.54     39.00 o
   3   3   4        4.05        5.45      0.69 o
   4   3   4      164.12      170.71      2.51 o
   5   3   4     1275.30     1275.40     33.28 o
   6   3   4      174.97      162.12      2.98 o
   7   3   4       76.20       75.07      2.07 o
   8   3   4      155.93      147.05      3.39 o
   9   3   4      372.15      356.26      6.84 o
  10   3   4       17.47       15.27      1.81 o
  11   3   4       12.25       17.72      1.92 o
 -15   4   4       12.22       14.15      1.99 o
 -14   4   4       38.24       38.35      2.25 o
 -13   4   4        4.70        5.44      1.23 o
 -12   4   4      385.01      409.10      6.52 o
 -11   4   4      295.51      290.12      4.10 o
 -10   4   4       27.26       24.06      1.12 o
  -9   4   4      174.66      186.41      2.72 o
  -8   4   4      674.91      624.37      6.33 o
  -7   4   4      159.76      173.11      2.26 o
  -6   4   4     1394.95     1510.78     13.68 o
  -5   4   4      947.35     1029.80     10.34 o
  -4   4   4      268.57      252.74      3.51 o
  -3   4   4        6.86       11.78      0.68 o
  -2   4   4     5818.33     6314.20     54.42 o
  -1   4   4     4085.41     4137.56     35.93 o
   0   4   4      139.98      141.50      1.89 o
   1   4   4      418.86      422.04      4.89 o
   2   4   4       43.76       66.32      1.19 o
   3   4   4      455.36      477.77      4.92 o
   4   4   4      419.77      385.69      5.11 o
   5   4   4       49.82       46.31      2.04 o
   6   4   4        5.42        8.45      0.87 o
   7   4   4      723.52      702.92      8.65 o
   8   4   4      115.52      121.27      4.05 o
   9   4   4       39.56       40.91      2.05 o
  10   4   4        0.51        0.23      1.13 o
  11   4   4        5.01        3.40      1.36 o
 -15   5   4        2.32        3.19      1.29 o
 -14   5   4        1.26        0.87      1.14 o
 -13   5   4       44.77       50.98      2.81 o
 -12   5   4       10.38       11.91      1.46 o
 -11   5   4       89.56       87.75      3.66 o
 -10   5   4      357.16      344.94      4.88 o
  -9   5   4      509.79      522.88      6.15 o
  -8   5   4        0.06        1.50      0.65 o
  -7   5   4      221.82      215.88      2.65 o
  -6   5   4      724.73      715.14      6.89 o
  -5   5   4      334.53      316.82      4.31 o
  -4   5   4      927.36      957.26     10.62 o
  -3   5   4        1.43        4.90      0.71 o
  -2   5   4     1318.49     1358.56     12.30 o
  -1   5   4      491.61      525.62      5.24 o
   0   5   4      563.42      677.41      6.57 o
   1   5   4       52.57       59.66      1.15 o
   2   5   4      185.81      151.96      1.98 o
   3   5   4     1086.60     1137.57     12.44 o
   4   5   4       46.29       45.22      1.40 o
   5   5   4       68.51       69.65      1.78 o
   6   5   4      201.41      199.28      3.43 o
   7   5   4        0.31        1.32      0.99 o
   8   5   4        0.41        0.61      0.76 o
   9   5   4      164.79      168.58      4.12 o
  10   5   4       11.65       11.20      1.63 o
  11   5   4       14.41       15.44      1.86 o
 -15   6   4       22.77       24.18      2.14 o
 -14   6   4        0.47        1.30      1.14 o
 -13   6   4        2.70        7.35      1.36 o
 -12   6   4        0.47        2.62      1.18 o
 -11   6   4      781.15      783.63     13.73 o
 -10   6   4      184.46      177.58      3.26 o
  -9   6   4      985.35      936.73     12.58 o
  -8   6   4     1767.00     1670.42     18.11 o
  -7   6   4      449.57      429.07      5.08 o
  -6   6   4      121.03      135.56      1.87 o
  -5   6   4     4026.56     4154.42     42.50 o
  -4   6   4     2811.39     2992.24     30.93 o
  -3   6   4     2342.04     2590.74     24.60 o
  -2   6   4    15562.73    17406.89    148.75 o
  -1   6   4      485.16      468.27      6.45 o
   0   6   4      403.63      434.52      4.49 o
   1   6   4       72.59       86.15      1.38 o
   2   6   4     1162.40     1151.83     11.50 o
   3   6   4      220.17      219.10      3.35 o
   4   6   4      466.44      473.88      6.07 o
   5   6   4        5.26        3.99      0.76 o
   6   6   4       17.15       13.92      1.12 o
   7   6   4      442.25      414.14      5.94 o
   8   6   4       11.45       12.28      1.17 o
   9   6   4      204.83      213.89      4.52 o
  10   6   4        0.09        0.94      1.12 o
  11   6   4       40.04       42.52      2.70 o
 -14   7   4        0.44       -0.92      1.10 o
 -13   7   4      465.82      460.89      8.44 o
 -12   7   4      138.57      143.33      3.99 o
 -11   7   4      154.62      145.98      4.64 o
 -10   7   4      655.44      650.80      9.07 o
  -9   7   4      368.46      364.65      5.24 o
  -8   7   4      125.10      134.89      2.71 o
  -7   7   4       37.32       33.37      1.31 o
  -6   7   4      226.38      270.02      3.97 o
  -5   7   4        0.06        1.15      0.34 o
  -4   7   4       22.44       29.90      0.96 o
  -3   7   4      909.09      817.68      8.45 o
  -2   7   4       91.36      132.74      1.88 o
  -1   7   4      231.46      225.04      2.72 o
   0   7   4        5.84        5.01      0.44 o
   1   7   4     1566.96     1602.48     14.59 o
   2   7   4        0.96        0.93      0.44 o
   3   7   4      320.18      344.89      4.77 o
   4   7   4       96.69       81.35      2.97 o
   5   7   4      463.09      448.71      6.00 o
   6   7   4       15.51       17.11      1.27 o
   7   7   4        3.27        5.69      0.95 o
   8   7   4        5.95        4.82      1.06 o
   9   7   4       63.10       51.96      2.08 o
  10   7   4        3.08        3.33      1.25 o
 -14   8   4        0.26       -1.56      1.10 o
 -13   8   4        6.76        9.92      1.59 o
 -12   8   4       36.54       36.37      2.68 o
 -11   8   4        0.05       -0.35      1.00 o
 -10   8   4       73.53       75.24      3.52 o
  -9   8   4      330.87      326.35      4.90 o
  -8   8   4      703.21      687.57      8.50 o
  -7   8   4      286.29      288.94      4.31 o
  -6   8   4      449.16      428.72      5.70 o
  -5   8   4     1340.70     1416.50     15.56 o
  -4   8   4        2.93        2.62      0.47 o
  -3   8   4        3.84        3.79      0.38 o
  -2   8   4      476.56      442.44      4.64 o
  -1   8   4       79.34       77.91      1.38 o
   0   8   4       10.22       10.76      0.76 o
   1   8   4      774.69      772.72      8.15 o
   2   8   4       60.39       51.29      1.49 o
   3   8   4      374.85      386.42      5.26 o
   4   8   4       11.72        7.58      0.87 o
   5   8   4      289.04      258.16      4.15 o
   6   8   4       58.12       54.87      2.77 o
   7   8   4      269.63      252.46      4.33 o
   8   8   4        7.28        7.73      1.16 o
   9   8   4        0.02        0.67      0.91 o
  10   8   4        7.75       10.55      1.45 o
 -14   9   4       26.41       29.13      2.20 o
 -13   9   4      117.17      123.58      3.84 o
 -12   9   4       66.18       74.54      2.98 o
 -11   9   4      241.62      220.79      5.09 o
 -10   9   4      149.02      157.50      5.23 o
  -9   9   4      162.49      156.02      3.85 o
  -8   9   4       95.57       89.35      2.84 o
  -7   9   4      702.94      668.89      8.32 o
  -6   9   4       30.91       30.18      1.28 o
  -5   9   4        4.69        5.76      0.74 o
  -4   9   4        1.68        2.30      0.49 o
  -3   9   4       44.29       28.67      1.02 o
  -2   9   4       14.99       16.73      0.69 o
  -1   9   4       79.18       63.02      1.27 o
   0   9   4      650.55      656.67      7.49 o
   1   9   4      579.87      543.09     12.34 o
   2   9   4      447.06      442.87      6.30 o
   3   9   4      455.72      438.48      5.84 o
   4   9   4        9.58        7.25      0.87 o
   5   9   4       65.53       70.66      2.02 o
   6   9   4        4.58        5.06      0.98 o
   7   9   4      288.17      284.39      4.77 o
   8   9   4       34.84       39.30      1.88 o
   9   9   4      189.40      184.21      4.83 o
  10   9   4        1.74        4.71      1.34 o
 -13  10   4       10.02       11.10      1.70 o
 -12  10   4       14.62       13.18      1.63 o
 -11  10   4      244.32      241.12      5.36 o
 -10  10   4        1.34        2.40      1.70 o
  -9  10   4        8.74        6.41      1.23 o
  -8  10   4       10.32       10.91      1.07 o
  -7  10   4      582.40      554.31      7.18 o
  -6  10   4       16.00       14.01      1.32 o
  -5  10   4      399.98      381.34      5.30 o
  -4  10   4        0.01        1.17      0.60 o
  -3  10   4      523.48      537.68      8.06 o
  -2  10   4      364.71      333.12      5.18 o
  -1  10   4       32.85       35.78      1.08 o
   0  10   4      552.94      523.06      7.65 o
   1  10   4      656.93      709.70      8.48 o
   2  10   4      122.86      120.16      2.52 o
   3  10   4       86.50       99.45      2.53 o
   4  10   4       19.75       13.25      1.12 o
   5  10   4       42.84       35.63      1.64 o
   6  10   4      178.22      176.69      3.58 o
   7  10   4      121.70      127.19      3.04 o
   8  10   4        7.49        9.92      1.31 o
   9  10   4      143.64      144.89      3.49 o
 -13  11   4        0.43        1.38      1.23 o
 -12  11   4        0.20       -0.25      1.10 o
 -11  11   4       21.85       33.36      2.19 o
 -10  11   4      187.43      181.41      4.52 o
  -9  11   4        0.29        2.37      1.24 o
  -8  11   4      471.64      463.16      8.17 o
  -7  11   4      144.41      149.36      3.02 o
  -6  11   4        6.47        5.26      0.82 o
  -5  11   4       15.10       14.93      1.04 o
  -4  11   4        0.68        2.11      0.63 o
  -3  11   4       36.26       33.01      1.31 o
  -2  11   4      131.78      131.47      4.10 o
  -1  11   4       19.77       15.81      0.87 o
   0  11   4      985.18      938.97      9.88 o
   1  11   4      439.29      426.73      7.16 o
   2  11   4       18.34       15.74      1.13 o
   3  11   4       80.27       61.55      1.91 o
   4  11   4       47.50       47.17      1.82 o
   5  11   4        1.19       -0.70      1.45 o
   6  11   4       89.42       95.00      2.61 o
   7  11   4      121.29      119.17      3.02 o
   8  11   4       14.31       14.14      1.43 o
   9  11   4      126.43      136.30      3.44 o
 -12  12   4      103.30      110.84      3.73 o
 -11  12   4       76.23       70.50      2.93 o
 -10  12   4       61.46       62.40      2.70 o
  -9  12   4        5.75        6.19      1.29 o
  -8  12   4      273.85      280.67      5.77 o
  -7  12   4      543.34      497.18     13.84 o
  -6  12   4        0.30        2.95      1.05 o
  -5  12   4      398.05      386.38      6.65 o
  -4  12   4        0.27        1.24      0.72 o
  -3  12   4      114.96      120.64      2.60 o
  -2  12   4      566.18      539.52      6.92 o
  -1  12   4      130.05       91.68      2.84 o
   0  12   4       48.60       47.87      1.65 o
   1  12   4       73.16       77.34      2.64 o
   2  12   4       41.23       37.85      1.61 o
   3  12   4      428.26      375.60      5.56 o
   4  12   4       51.06       46.31      1.87 o
   5  12   4       70.17       69.36      2.23 o
   6  12   4      112.72      115.31      2.91 o
   7  12   4        0.01       -0.09      0.91 o
   8  12   4       51.53       57.19      2.32 o
 -12  13   4        3.73        3.72      1.57 o
 -11  13   4        0.88       -0.14      1.18 o
 -10  13   4        1.93        3.46      1.23 o
  -9  13   4       63.58       64.17      3.22 o
  -8  13   4       10.19       10.43      1.41 o
  -7  13   4        4.70        4.75      1.18 o
  -6  13   4       40.52       40.06      2.02 o
  -5  13   4       54.02       46.76      1.76 o
  -4  13   4        0.87        0.33      0.72 o
  -3  13   4       17.94       19.74      1.16 o
  -2  13   4        4.73        5.30      0.81 o
  -1  13   4      771.73      769.01     11.93 o
   0  13   4      741.73      773.48     18.64 o
   1  13   4      250.31      233.64      4.47 o
   2  13   4      475.16      475.12      7.32 o
   3  13   4       15.64       18.19      1.31 o
   4  13   4       38.75       40.05      2.03 o
   5  13   4      112.01      114.27      2.88 o
   6  13   4       60.71       51.78      2.13 o
   7  13   4       17.67       17.24      1.66 o
   8  13   4       33.07       40.70      2.15 o
 -11  14   4       14.07       17.31      1.86 o
 -10  14   4       34.98       40.84      3.16 o
  -9  14   4        3.27        5.64      1.33 o
  -8  14   4        5.99       11.09      1.44 o
  -7  14   4      159.88      152.17      4.01 o
  -6  14   4      122.32       91.53      2.70 o
  -5  14   4      110.05      108.79      4.06 o
  -4  14   4      356.68      325.30      4.97 o
  -3  14   4        5.70        3.45      0.89 o
  -2  14   4      846.96      861.99     16.15 o
  -1  14   4      350.65      313.29      6.27 o
   0  14   4       83.72       79.95      2.57 o
   1  14   4        1.29        1.39      1.18 o
   2  14   4      443.04      452.67      7.20 o
   3  14   4       91.69       87.53      2.76 o
   4  14   4       72.40       79.97      2.72 o
   5  14   4        9.25        9.71      1.21 o
   6  14   4        0.65        1.89      0.99 o
   7  14   4        3.84        2.71      1.16 o
 -10  15   4       98.16      104.41      3.61 o
  -9  15   4       88.70       94.82      3.44 o
  -8  15   4        0.33        0.35      1.11 o
  -7  15   4        5.18        5.60      1.37 o
  -6  15   4       21.03       21.21      1.69 o
  -5  15   4        1.40        0.19      0.78 o
  -4  15   4        0.48        0.37      0.76 o
  -3  15   4       81.26       78.13      2.53 o
  -2  15   4       94.42      104.03      2.83 o
  -1  15   4      253.84      235.78      7.85 o
   0  15   4      259.05      244.51      5.36 o
   1  15   4       27.32       30.23      3.40 o
   2  15   4        2.61        2.24      1.10 o
   3  15   4        5.92        7.16      1.29 o
   4  15   4       26.97       30.71      1.96 o
   5  15   4       11.96       14.00      1.77 o
   6  15   4      176.16      196.72      4.68 o
  -9  16   4        0.02        0.76      1.23 o
  -8  16   4        0.36       -0.45      1.10 o
  -7  16   4       42.76       43.52      2.41 o
  -6  16   4        1.32        0.70      0.98 o
  -5  16   4        3.01        2.05      1.16 o
  -4  16   4        0.93        1.17      0.78 o
  -3  16   4        0.02       -0.53      0.88 o
  -2  16   4        1.35        4.88      1.12 o
  -1  16   4       14.02       15.05      1.70 o
   0  16   4        1.36        1.75      1.37 o
   1  16   4       35.99       35.78      2.22 o
   2  16   4       15.17       17.98      1.82 o
   3  16   4        8.24        7.90      1.35 o
   4  16   4        0.09       -1.53      1.05 o
   5  16   4        0.09        1.98      1.18 o
  -8  17   4        1.43        1.70      1.27 o
  -7  17   4       45.12       43.99      2.50 o
  -6  17   4       47.76       46.62      2.50 o
  -5  17   4       64.09       62.11      2.73 o
  -4  17   4       22.02       19.10      1.96 o
  -3  17   4      152.08      164.49      3.84 o
  -2  17   4       68.75       78.64      3.28 o
  -1  17   4        6.74        7.07      1.44 o
   0  17   4      161.25      155.38      4.40 o
   1  17   4        2.09        4.41      1.41 o
   2  17   4       19.55       20.42      1.99 o
   3  17   4        1.53        2.06      1.96 o
   4  17   4        2.09        3.91      1.35 o
  -6  18   4        4.26        8.00      1.54 o
  -5  18   4      128.52      134.59      4.76 o
  -4  18   4       43.13       44.54      2.51 o
  -3  18   4       22.16       24.22      2.04 o
  -2  18   4       26.99       33.83      2.34 o
  -1  18   4       33.42       42.80      2.48 o
   0  18   4       41.92       46.04      2.66 o
   1  18   4       30.74       34.25      2.44 o
   2  18   4       33.16       37.90      2.62 o
  -4  19   4        3.18        2.27      1.64 o
  -3  19   4       27.06       31.17      2.85 o
  -2  19   4        0.08       -0.49      1.53 o
  -1  19   4       18.22       28.34      2.29 o
   0  19   4       41.19       42.67      2.81 o
 -15   1   5       65.58       52.69      3.67 o
 -14   1   5       75.46       82.52      2.79 o
 -13   1   5       37.37       28.02      1.53 o
 -12   1   5       27.11       22.87      1.18 o
 -11   1   5      321.35      361.73      4.78 o
 -10   1   5      984.28     1020.28     15.08 o
  -9   1   5     1059.25     1113.37     10.59 o
  -8   1   5      118.27      133.66      2.00 o
  -7   1   5       35.34       42.39      0.96 o
  -6   1   5      351.88      320.29      3.48 o
  -5   1   5       17.90       26.05      1.16 o
  -4   1   5      898.10      806.67      7.63 o
  -3   1   5      134.37      130.96      1.81 o
  -2   1   5      556.69      456.22      4.97 o
  -1   1   5      751.76      751.65      7.25 o
   0   1   5     2202.63     2394.52     21.27 o
   1   1   5      808.85      991.12     10.06 o
   2   1   5      790.70      763.45      7.48 o
   3   1   5      158.98      153.45      2.16 o
   4   1   5       21.21       16.29      0.75 o
   5   1   5      676.61      631.89      8.27 o
   6   1   5      216.85      200.34      4.34 o
   7   1   5       60.25       54.79      2.37 o
   8   1   5       21.34       21.88      1.86 o
   9   1   5      192.88      195.97      4.87 o
  10   1   5       10.01       11.12      1.69 o
 -15   2   5       61.53       69.75      4.32 o
 -14   2   5       73.57       72.68      2.87 o
 -13   2   5       76.85       71.11      2.38 o
 -12   2   5        0.91        1.69      0.68 o
 -11   2   5      261.62      246.99      3.99 o
 -10   2   5       10.01       11.01      0.84 o
  -9   2   5       13.56       14.95      0.78 o
  -8   2   5      256.11      231.86      2.87 o
  -7   2   5       29.14       31.19      0.84 o
  -6   2   5       32.09       26.34      0.74 o
  -5   2   5      291.71      244.93      2.79 o
  -4   2   5       95.36       80.36      1.27 o
  -3   2   5       15.65        4.22      0.42 o
  -2   2   5     1075.02     1083.42     10.06 o
  -1   2   5       54.12       45.08      1.12 o
   0   2   5     4111.85     4189.37     36.53 o
   1   2   5      142.22      140.03      2.01 o
   2   2   5       20.04       23.40      1.62 o
   3   2   5      618.58      648.66      6.54 o
   4   2   5      190.56      177.00      2.63 o
   5   2   5      213.75      221.43      3.55 o
   6   2   5      208.45      195.41      4.18 o
   7   2   5       99.27       89.11      3.59 o
   8   2   5        0.95        0.43      1.00 o
   9   2   5        8.78        9.91      1.52 o
  10   2   5       95.42       94.04      4.20 o
 -15   3   5        4.81        6.47      1.64 o
 -14   3   5        0.08       -0.60      1.00 o
 -13   3   5        2.70        6.01      1.12 o
 -12   3   5       34.54       32.24      1.53 o
 -11   3   5       42.59       34.81      1.37 o
 -10   3   5       31.56       34.60      1.27 o
  -9   3   5       15.67        9.60      0.74 o
  -8   3   5      107.00       94.99      1.64 o
  -7   3   5       28.66       35.29      0.93 o
  -6   3   5       29.14       35.66      0.98 o
  -5   3   5     1114.62     1077.09     10.87 o
  -4   3   5       48.83       54.12      1.11 o
  -3   3   5     3312.30     3487.57     32.00 o
  -2   3   5       14.15       14.08      0.60 o
  -1   3   5       44.29       29.69      0.90 o
   0   3   5     1329.07     1356.11     12.45 o
   1   3   5      322.92      318.57      3.61 o
   2   3   5        7.10        7.97      0.59 o
   3   3   5      132.28      117.98      1.82 o
   4   3   5        6.98        6.72      0.76 o
   5   3   5       13.67       18.42      1.22 o
   6   3   5       77.90       78.53      2.08 o
   7   3   5        0.62        0.84      0.92 o
   8   3   5       52.10       54.63      2.54 o
   9   3   5       51.26       51.01      3.86 o
  10   3   5       44.99       46.38      2.70 o
 -15   4   5       29.91       36.62      2.25 o
 -14   4   5       10.25       13.63      1.50 o
 -13   4   5       64.21       63.17      2.33 o
 -12   4   5      194.34      185.39      3.56 o
 -11   4   5        9.72       14.45      1.16 o
 -10   4   5       19.61       15.42      1.16 o
  -9   4   5      800.21      783.93      8.58 o
  -8   4   5      780.97      791.28      8.55 o
  -7   4   5       19.41       23.92      0.98 o
  -6   4   5     1313.80     1360.44     13.51 o
  -5   4   5       66.92       67.05      1.79 o
  -4   4   5     2139.91     2241.32     23.55 o
  -3   4   5      437.00      470.20      4.73 o
  -2   4   5       22.37       36.24      0.86 o
  -1   4   5      763.41      766.78      7.43 o
   0   4   5     2098.65     1974.02     17.73 o
   1   4   5       16.27       15.88      0.66 o
   2   4   5     1095.33     1204.32     11.24 o
   3   4   5      271.72      238.96      3.62 o
   4   4   5        3.19        2.87      0.74 o
   5   4   5      101.54       89.89      2.18 o
   6   4   5      773.75      731.87      9.79 o
   7   4   5      742.29      713.73     13.20 o
   8   4   5        2.15        0.23      1.02 o
   9   4   5       68.34       66.09      2.87 o
  10   4   5      120.56      116.24      3.84 o
 -15   5   5        5.28        5.89      1.46 o
 -14   5   5        2.66        2.90      1.23 o
 -13   5   5        2.33        2.35      1.10 o
 -12   5   5        5.26        6.37      1.22 o
 -11   5   5      192.58      178.85      3.39 o
 -10   5   5      318.61      320.98      4.83 o
  -9   5   5       74.72       74.32      2.05 o
  -8   5   5      787.08      753.55      9.05 o
  -7   5   5      648.86      637.96      7.79 o
  -6   5   5      327.12      296.05      4.27 o
  -5   5   5       24.53       24.21      1.11 o
  -4   5   5     1513.21     1587.70     17.12 o
  -3   5   5      288.79      343.80      4.09 o
  -2   5   5     2731.15     2714.98     23.96 o
  -1   5   5       14.21        8.83      0.55 o
   0   5   5      110.78      151.00      2.09 o
   1   5   5       33.75       17.69      0.71 o
   2   5   5      300.94      307.36      3.86 o
   3   5   5       12.23       15.31      1.07 o
   4   5   5       12.93       15.00      1.38 o
   5   5   5      652.61      590.75      7.48 o
   6   5   5      568.33      562.89      8.64 o
   7   5   5       23.91       26.75      1.59 o
   8   5   5      311.72      313.09      5.58 o
   9   5   5      133.84      130.41      3.95 o
  10   5   5       27.49       29.91      2.37 o
 -15   6   5        0.02        1.96      1.17 o
 -14   6   5        1.16        0.93      1.18 o
 -13   6   5        4.26        4.34      1.29 o
 -12   6   5       25.44       21.98      1.86 o
 -11   6   5      278.56      292.03      4.68 o
 -10   6   5      153.39      149.82      3.11 o
  -9   6   5     1319.42     1290.17     21.17 o
  -8   6   5      198.02      185.10      3.26 o
  -7   6   5       25.29       25.39      1.22 o
  -6   6   5     1094.04     1100.64     12.43 o
  -5   6   5      167.09      180.79      3.02 o
  -4   6   5     1563.26     1672.23     18.01 o
  -3   6   5      272.43      327.66      4.00 o
  -2   6   5      394.76      452.56      4.73 o
  -1   6   5       23.21       20.22      0.76 o
   0   6   5       32.01       28.70      0.89 o
   1   6   5        2.34        2.20      0.45 o
   2   6   5       14.01       15.95      0.93 o
   3   6   5      119.47      104.30      2.23 o
   4   6   5        2.93        5.75      1.05 o
   5   6   5        0.30        0.02      0.70 o
   6   6   5       62.77       49.12      1.80 o
   7   6   5       98.73       99.86      2.61 o
   8   6   5        8.32        8.60      1.33 o
   9   6   5       20.42       23.78      1.81 o
  10   6   5        7.23        8.61      1.69 o
 -15   7   5        3.41        5.02      1.41 o
 -14   7   5       16.04       13.58      1.69 o
 -13   7   5       20.30       19.51      1.92 o
 -12   7   5        6.08       10.72      1.52 o
 -11   7   5      915.83      989.01     13.08 o
 -10   7   5     1615.31     1595.11     24.15 o
  -9   7   5       25.03       28.81      1.51 o
  -8   7   5     1181.18     1154.38     13.21 o
  -7   7   5     1770.68     1711.99     27.64 o
  -6   7   5        9.24       10.30      2.63 o
  -5   7   5      453.91      427.51      5.67 o
  -4   7   5      584.79      581.62      7.18 o
  -3   7   5        1.39        0.86      0.58 o
  -2   7   5     2256.80     2332.37     20.81 o
  -1   7   5     1600.91     1569.62     14.40 o
   0   7   5      150.93      147.52      2.21 o
   1   7   5        9.08       10.71      0.75 o
   2   7   5     1067.25     1002.74     11.68 o
   3   7   5        0.20        1.08      0.67 o
   4   7   5       13.85       12.37      0.99 o
   5   7   5      248.09      218.02      3.77 o
   6   7   5      220.67      215.47      4.52 o
   7   7   5       11.31        6.82      1.12 o
   8   7   5      291.81      273.08      5.25 o
   9   7   5      118.36      123.74      4.63 o
  10   7   5       29.04       36.38      2.53 o
 -14   8   5        8.10        8.93      1.63 o
 -13   8   5       94.19       91.26      3.34 o
 -12   8   5      232.41      244.94      5.48 o
 -11   8   5      426.42      457.64      9.12 o
 -10   8   5       12.46        9.87      1.22 o
  -9   8   5      237.31      216.46      3.88 o
  -8   8   5      312.92      284.20      4.49 o
  -7   8   5      690.25      676.58      8.41 o
  -6   8   5       22.83       21.96      1.22 o
  -5   8   5        1.93        2.65      0.66 o
  -4   8   5      351.81      365.36      5.05 o
  -3   8   5      115.13      133.95      2.36 o
  -2   8   5        2.70        3.81      0.59 o
  -1   8   5       77.85       92.97      2.00 o
   0   8   5      210.45      219.62      2.81 o
   1   8   5      256.03      220.22      3.75 o
   2   8   5       24.95       21.01      1.12 o
   3   8   5      130.82      118.74      2.50 o
   4   8   5      135.07      117.08      2.56 o
   5   8   5       50.14       42.59      1.79 o
   6   8   5       16.47       12.86      1.24 o
   7   8   5      189.36      179.51      3.66 o
   8   8   5       19.21       18.63      1.52 o
   9   8   5       25.54       30.54      2.08 o
 -14   9   5        1.12        4.23      1.46 o
 -13   9   5        3.99        6.13      1.46 o
 -12   9   5        7.66       13.92      1.69 o
 -11   9   5      389.91      375.55      7.19 o
 -10   9   5      372.02      359.16      6.79 o
  -9   9   5       71.41       61.94      2.24 o
  -8   9   5     1560.95     1539.75     17.22 o
  -7   9   5       11.32        9.23      1.14 o
  -6   9   5       19.25       13.94      1.02 o
  -5   9   5      614.62      583.79      7.80 o
  -4   9   5      110.41      104.17      4.58 o
  -3   9   5     1108.64     1062.48     30.23 o
  -2   9   5      132.58      105.69      1.97 o
  -1   9   5        1.79        1.25      0.57 o
   0   9   5      160.18      156.74      2.55 o
   1   9   5      109.73       98.25      2.44 o
   2   9   5       24.19       16.11      1.09 o
   3   9   5      151.94      151.01      4.52 o
   4   9   5      112.83      112.50      2.63 o
   5   9   5      438.06      424.15      6.09 o
   6   9   5        3.89        2.38      0.95 o
   7   9   5      121.09      110.23      2.88 o
   8   9   5        0.02       -0.71      0.93 o
   9   9   5        7.64       11.29      1.75 o
 -13  10   5       41.38       45.87      2.66 o
 -12  10   5       45.59       43.97      2.48 o
 -11  10   5       25.79       25.89      1.92 o
 -10  10   5        0.62        1.40      1.18 o
  -9  10   5      147.25      147.90      3.17 o
  -8  10   5     1068.48     1024.58     26.19 o
  -7  10   5       34.36       28.96      1.48 o
  -6  10   5       87.81       88.09      2.27 o
  -5  10   5      131.26      114.82      2.83 o
  -4  10   5       52.30       36.48      1.40 o
  -3  10   5      718.68      696.25      8.56 o
  -2  10   5      618.73      604.70      6.85 o
  -1  10   5        0.68        2.00      0.68 o
   0  10   5      458.78      458.06      6.03 o
   1  10   5      597.68      545.13      6.98 o
   2  10   5      193.35      173.38      3.23 o
   3  10   5      181.35      169.62      3.27 o
   4  10   5      100.22       95.58      2.67 o
   5  10   5      235.86      230.12      4.18 o
   6  10   5       99.07       93.40      2.66 o
   7  10   5       33.97       38.27      1.91 o
   8  10   5        2.81        4.12      1.14 o
 -13  11   5        1.92       -0.51      1.37 o
 -12  11   5        8.27        7.33      1.41 o
 -11  11   5        5.96        5.28      1.33 o
 -10  11   5      444.64      433.88      8.11 o
  -9  11   5       55.34       38.75      2.14 o
  -8  11   5       91.77       81.14      2.31 o
  -7  11   5       53.05       45.08      1.75 o
  -6  11   5        9.80       14.15      1.23 o
  -5  11   5        2.50        2.23      0.72 o
  -4  11   5        9.89        9.81      0.93 o
  -3  11   5       40.62       35.70      1.60 o
  -2  11   5      655.92      681.65      8.40 o
  -1  11   5      245.14      238.59      5.30 o
   0  11   5       18.63       13.13      1.23 o
   1  11   5      804.46      791.00     10.79 o
   2  11   5      113.09       99.84      2.50 o
   3  11   5      397.71      393.50      5.80 o
   4  11   5      700.95      673.43     11.35 o
   5  11   5        3.18        3.32      1.02 o
   6  11   5       30.36       34.89      1.89 o
   7  11   5       13.83       13.50      1.42 o
   8  11   5       56.91       59.91      2.41 o
 -12  12   5        8.13        8.22      1.56 o
 -11  12   5       15.68       14.91      1.86 o
 -10  12   5        7.92        9.16      1.59 o
  -9  12   5        0.74        0.11      1.13 o
  -8  12   5        0.12        2.00      0.92 o
  -7  12   5        3.29        4.99      0.93 o
  -6  12   5      181.58      181.95      3.42 o
  -5  12   5        0.32        0.57      0.66 o
  -4  12   5        2.50        1.46      0.72 o
  -3  12   5      138.96      142.86      3.41 o
  -2  12   5        1.77       -0.03      0.86 o
  -1  12   5      175.04      168.13      3.52 o
   0  12   5      390.48      383.38      6.17 o
   1  12   5      152.76      133.36      5.19 o
   2  12   5       43.27       37.31      1.94 o
   3  12   5      400.70      399.45      6.58 o
   4  12   5       63.05       62.81      2.17 o
   5  12   5        0.88        0.38      0.85 o
   6  12   5        8.95        7.31      1.21 o
   7  12   5       88.33       91.23      4.19 o
 -12  13   5        2.66        3.62      1.96 o
 -11  13   5       94.29      118.64      3.92 o
 -10  13   5      219.47      204.60      5.03 o
  -9  13   5        8.75        8.09      1.41 o
  -8  13   5      156.95      162.28      4.22 o
  -7  13   5      168.24      161.09      4.39 o
  -6  13   5       29.28       15.59      1.16 o
  -5  13   5        2.42        1.61      1.08 o
  -4  13   5      395.03      357.42      5.36 o
  -3  13   5      244.24      223.34      7.61 o
  -2  13   5       68.32       75.39      2.41 o
  -1  13   5      231.60      213.81      5.95 o
   0  13   5      256.95      235.65      5.25 o
   1  13   5      210.41      193.39      6.26 o
   2  13   5       72.34       82.21      2.72 o
   3  13   5      123.30      124.12      3.27 o
   4  13   5        2.59        2.57      1.07 o
   5  13   5       77.46       84.75      2.62 o
   6  13   5       60.35       66.78      2.42 o
   7  13   5        0.20        2.70      1.19 o
 -11  14   5        7.58        4.76      1.41 o
 -10  14   5        7.94        4.40      1.41 o
  -9  14   5        6.70        6.17      1.65 o
  -8  14   5        6.43        7.32      1.29 o
  -7  14   5       25.63       23.53      1.61 o
  -6  14   5        2.83        6.80      0.97 o
  -5  14   5       58.09       59.69      1.99 o
  -4  14   5        0.10       -0.27      0.74 o
  -3  14   5      256.29      231.06      5.80 o
  -2  14   5      206.58      215.42      4.33 o
  -1  14   5        1.99        1.82      1.33 o
   0  14   5      273.82      268.41      5.76 o
   1  14   5      151.46      160.19      5.80 o
   2  14   5        2.51        1.45      1.01 o
   3  14   5        6.27        5.85      1.19 o
   4  14   5       55.28       55.94      2.46 o
   5  14   5        0.72        0.98      1.29 o
   6  14   5       34.55       43.90      2.44 o
 -10  15   5        0.01       -1.07      1.42 o
  -9  15   5        0.06       -0.50      1.11 o
  -8  15   5       11.51       12.08      2.35 o
  -7  15   5       13.48       13.61      1.61 o
  -6  15   5       22.34       27.08      1.76 o
  -5  15   5        5.93       11.93      1.16 o
  -4  15   5        9.42        7.68      1.15 o
  -3  15   5       12.23       11.77      1.31 o
  -2  15   5       11.32       13.81      1.67 o
  -1  15   5       91.04       89.31      3.20 o
   0  15   5        2.65        1.20      1.21 o
   1  15   5       34.86       30.56      2.25 o
   2  15   5        8.09        7.81      1.50 o
   3  15   5        9.86       15.69      1.55 o
   4  15   5        0.14        2.94      1.29 o
   5  15   5        0.92        1.04      1.25 o
  -9  16   5       38.62       39.36      2.45 o
  -8  16   5        9.53        8.81      1.56 o
  -7  16   5       16.04       16.18      1.79 o
  -6  16   5       46.32       46.48      2.46 o
  -5  16   5       22.18       25.24      1.46 o
  -4  16   5        4.48        1.95      1.01 o
  -3  16   5        1.31        2.12      0.99 o
  -2  16   5       94.57      101.91      3.54 o
  -1  16   5       14.80       16.28      1.77 o
   0  16   5      116.49      128.42      3.94 o
   1  16   5       87.72       89.28      3.39 o
   2  16   5        3.79        2.82      1.36 o
   3  16   5       41.40       47.53      3.66 o
   4  16   5      139.32      139.35      4.40 o
  -8  17   5        7.60       10.47      1.63 o
  -7  17   5       35.32       30.91      2.19 o
  -6  17   5       18.92       24.95      1.99 o
  -5  17   5       14.34       15.32      1.77 o
  -4  17   5       42.30       53.55      2.35 o
  -3  17   5        7.00        6.07      1.44 o
  -2  17   5       11.40       16.43      1.92 o
  -1  17   5      148.33      161.04      8.17 o
   0  17   5       14.22       14.72      1.84 o
   1  17   5       12.91       22.72      2.11 o
   2  17   5      107.87      114.25      5.43 o
   3  17   5       34.34       38.90      3.58 o
  -6  18   5       80.60       81.08      3.85 o
  -5  18   5       65.63       75.04      3.53 o
  -4  18   5        7.34        3.31      1.37 o
  -3  18   5       55.97       64.59      3.08 o
  -2  18   5        1.45       -0.67      1.50 o
  -1  18   5        8.21       10.29      2.62 o
   0  18   5        9.07       10.50      1.79 o
   1  18   5        0.30        1.34      1.84 o
 -16   0   6       42.26       68.40      6.34 o
 -15   0   6        5.38       10.42      3.62 o
 -14   0   6       35.21       32.33      3.03 o
 -13   0   6       76.67       93.49      3.55 o
 -12   0   6        1.38        4.84      2.21 o
 -11   0   6       73.69       77.37      3.50 o
 -10   0   6      345.34      321.96      5.55 o
  -9   0   6      186.59      177.37      3.57 o
  -8   0   6       35.71       15.92      1.03 o
  -7   0   6      659.35      736.08     10.28 o
  -6   0   6     1881.90     1878.75     35.18 o
  -5   0   6       25.05       24.13      1.54 o
  -4   0   6      168.24      148.10      2.92 o
  -3   0   6      165.54      163.44      3.27 o
  -2   0   6     1353.59     1424.09     18.53 o
  -1   0   6     1392.40     1147.57     15.26 o
   0   0   6     1399.68     1565.37     20.30 o
   1   0   6        2.43        3.17      1.18 o
   2   0   6      106.23      129.33      2.93 o
   3   0   6      583.78      541.20     25.89 o
   4   0   6        4.15        6.11      0.98 o
   5   0   6      345.13      354.63      9.74 o
   6   0   6      328.70      323.95      8.80 o
   7   0   6        1.55        1.26      1.41 o
   8   0   6       74.02       65.48      3.99 o
   9   0   6       83.27       81.63      4.48 o
  10   0   6       88.91       89.24      4.96 o
 -16   1   6        0.16        0.00      2.72 o
 -15   1   6        4.47        9.03      1.63 o
 -14   1   6        0.21        0.77      0.94 o
 -13   1   6        0.10       -0.26      1.11 o
 -12   1   6       15.90       19.80      1.27 o
 -11   1   6       46.61       54.41      1.64 o
 -10   1   6       19.88       27.18      1.20 o
  -9   1   6        3.64       10.71      0.67 o
  -8   1   6       92.86       86.30      1.57 o
  -7   1   6      141.26      142.56      2.01 o
  -6   1   6      162.13      163.02      2.23 o
  -5   1   6      124.05      150.65      2.09 o
  -4   1   6       56.24       46.85      1.04 o
  -3   1   6      317.21      304.57      3.46 o
  -2   1   6       59.99       59.93      1.28 o
  -1   1   6       15.21       11.29      0.66 o
   0   1   6       22.14       12.63      0.64 o
   1   1   6      441.18      417.54      5.33 o
   2   1   6       31.61       36.58      1.39 o
   3   1   6       67.02       71.91      1.49 o
   4   1   6       12.13       10.30      0.89 o
   5   1   6        0.65        2.72      0.81 o
   6   1   6        2.65        1.86      0.95 o
   7   1   6       18.93       20.05      1.81 o
   8   1   6      140.97      133.26      3.95 o
   9   1   6        3.56        2.15      1.36 o
  10   1   6        8.31       10.39      2.03 o
 -15   2   6        7.48       11.68      1.69 o
 -14   2   6       29.59       25.96      1.97 o
 -13   2   6       12.47       17.86      1.52 o
 -12   2   6        2.89        2.94      0.87 o
 -11   2   6       86.00       84.02      2.24 o
 -10   2   6       56.83       58.80      1.62 o
  -9   2   6        8.85       10.19      0.83 o
  -8   2   6        2.78        4.25      0.78 o
  -7   2   6       47.93       28.53      1.03 o
  -6   2   6      399.55      412.70      4.56 o
  -5   2   6      248.06      223.36      2.71 o
  -4   2   6      499.56      462.44      4.85 o
  -3   2   6       88.72      115.22      1.77 o
  -2   2   6        4.93        0.72      0.40 o
  -1   2   6      136.55      129.48      2.15 o
   0   2   6      684.98      726.01      7.22 o
   1   2   6        1.53        1.62      0.53 o
   2   2   6      157.25      167.45      2.40 o
   3   2   6       12.00       12.16      0.77 o
   4   2   6      120.86      122.24      2.50 o
   5   2   6        0.97        0.82      0.75 o
   6   2   6        5.56        5.74      0.99 o
   7   2   6       23.65       27.58      1.97 o
   8   2   6       78.90       69.04      2.87 o
   9   2   6       15.55       19.43      2.08 o
  10   2   6      100.49       97.63      3.71 o
 -15   3   6       24.99       26.61      2.32 o
 -14   3   6       16.78       17.73      1.75 o
 -13   3   6        7.22        9.59      1.12 o
 -12   3   6       54.75       52.00      1.89 o
 -11   3   6      568.00      589.00      8.71 o
 -10   3   6       32.05       36.12      1.52 o
  -9   3   6      215.98      179.13      3.75 o
  -8   3   6      231.18      239.75      3.59 o
  -7   3   6     1006.01      987.71     10.25 o
  -6   3   6      199.11      239.86      3.66 o
  -5   3   6       24.84       39.27      1.34 o
  -4   3   6      206.28      209.38      2.85 o
  -3   3   6     1590.36     1518.03     13.85 o
  -2   3   6        6.79        6.23      0.56 o
  -1   3   6        0.42        0.66      0.38 o
   0   3   6       42.01       46.09      1.19 o
   1   3   6     3240.21     3318.25     29.34 o
   2   3   6      120.38      122.01      2.19 o
   3   3   6      391.75      399.52      9.65 o
   4   3   6       40.33       35.61      1.73 o
   5   3   6        2.60        2.86      0.76 o
   6   3   6       58.78       45.00      2.01 o
   7   3   6        8.21       11.14      1.50 o
   8   3   6      217.95      216.66      6.02 o
   9   3   6        5.34        7.25      1.59 o
 -15   4   6       17.40       24.81      2.70 o
 -14   4   6        1.93        3.12      1.05 o
 -13   4   6        4.80        8.80      1.23 o
 -12   4   6        4.90        1.53      0.95 o
 -11   4   6      172.37      173.68      3.43 o
 -10   4   6      244.75      227.46      3.90 o
  -9   4   6      219.70      204.97      4.83 o
  -8   4   6       37.32       48.60      1.56 o
  -7   4   6        1.10        1.32      0.58 o
  -6   4   6        2.17        3.23      0.53 o
  -5   4   6      178.50      173.33      2.47 o
  -4   4   6      775.77      782.24      7.54 o
  -3   4   6      275.93      304.00      4.44 o
  -2   4   6      312.08      286.51      3.35 o
  -1   4   6       20.04       25.03      0.85 o
   0   4   6       26.44       30.38      1.01 o
   1   4   6      466.62      454.60      4.95 o
   2   4   6        0.13        0.97      0.71 o
   3   4   6      516.89      551.12     10.23 o
   4   4   6       91.97       81.97      2.08 o
   5   4   6        8.30        8.02      0.98 o
   6   4   6      234.51      224.09      4.90 o
   7   4   6        0.01       -0.30      0.96 o
   8   4   6      184.05      174.62      4.62 o
   9   4   6       28.05       34.90      2.41 o
 -15   5   6       81.32       96.00      4.00 o
 -14   5   6      106.66      106.59      3.48 o
 -13   5   6        8.01        8.26      1.33 o
 -12   5   6      190.58      187.46      3.65 o
 -11   5   6      620.97      623.16      8.20 o
 -10   5   6       22.36       23.98      1.66 o
  -9   5   6      801.11      780.53     14.01 o
  -8   5   6      284.64      289.61      4.85 o
  -7   5   6       16.31       19.94      1.16 o
  -6   5   6       51.30       40.11      1.38 o
  -5   5   6       90.11       87.91      1.99 o
  -4   5   6        0.10        2.01      0.58 o
  -3   5   6       95.61      113.86      1.70 o
  -2   5   6      645.78      635.94      6.42 o
  -1   5   6      527.45      538.15      5.62 o
   0   5   6      266.37      250.98      3.16 o
   1   5   6      261.93      242.35      3.03 o
   2   5   6       12.60       11.84      0.95 o
   3   5   6       28.43       23.43      1.20 o
   4   5   6       93.96       86.58      2.20 o
   5   5   6      187.21      173.27      3.30 o
   6   5   6       62.03       63.79      2.10 o
   7   5   6       39.48       41.81      2.08 o
   8   5   6       47.78       54.55      2.77 o
   9   5   6       57.42       61.68      3.10 o
 -15   6   6        4.32        7.29      1.50 o
 -14   6   6       57.71       63.95      2.82 o
 -13   6   6      150.87      176.65      4.90 o
 -12   6   6        0.00        0.84      1.05 o
 -11   6   6      228.88      222.11      4.06 o
 -10   6   6      990.67      986.49     15.70 o
  -9   6   6     1810.96     1809.50     23.30 o
  -8   6   6      616.85      598.29      7.66 o
  -7   6   6     2423.70     2378.57     30.38 o
  -6   6   6        1.45        2.57      0.70 o
  -5   6   6     1051.15     1038.05     11.85 o
  -4   6   6       15.71       12.65      0.98 o
  -3   6   6      257.49      215.91      3.15 o
  -2   6   6      230.80      206.47      2.69 o
  -1   6   6     4795.90     4987.01     43.52 o
   0   6   6      239.36      247.66      3.11 o
   1   6   6      147.77      150.32      2.78 o
   2   6   6      107.15      104.93      2.32 o
   3   6   6      301.47      288.97      4.42 o
   4   6   6      618.64      610.60      7.81 o
   5   6   6        3.04        3.14      0.87 o
   6   6   6      616.65      591.13      7.91 o
   7   6   6       33.39       32.58      1.89 o
   8   6   6       17.62       18.50      1.73 o
   9   6   6        0.61        0.45      1.29 o
 -15   7   6        0.07        2.14      1.27 o
 -14   7   6        8.75       12.18      1.63 o
 -13   7   6       81.66       82.54      3.21 o
 -12   7   6        5.81        6.87      1.29 o
 -11   7   6      383.90      372.01      5.75 o
 -10   7   6        3.31        1.47      0.98 o
  -9   7   6      234.71      233.06      5.00 o
  -8   7   6      445.53      433.79      9.75 o
  -7   7   6      169.17      153.71      5.13 o
  -6   7   6       33.95       32.06      1.41 o
  -5   7   6       59.67       63.31      1.78 o
  -4   7   6       25.16       16.50      1.04 o
  -3   7   6       47.14       51.22      1.38 o
  -2   7   6       11.95       13.22      0.87 o
  -1   7   6      122.09      118.06      1.97 o
   0   7   6        5.92       11.75      0.80 o
   1   7   6       34.56       33.02      1.49 o
   2   7   6        8.74        9.62      0.89 o
   3   7   6       60.61       67.03      1.99 o
   4   7   6      127.39      110.38      2.63 o
   5   7   6       85.50       75.28      2.63 o
   6   7   6        0.15        0.35      0.98 o
   7   7   6        0.83        0.08      0.95 o
   8   7   6        5.81       10.00      1.49 o
   9   7   6       43.70       43.34      2.77 o
 -14   8   6       55.89       63.01      2.94 o
 -13   8   6      281.51      282.74      6.16 o
 -12   8   6       20.16       16.93      1.81 o
 -11   8   6      199.99      194.48      3.81 o
 -10   8   6      387.92      399.17      5.97 o
  -9   8   6      226.52      212.09      3.91 o
  -8   8   6      152.02      132.57      2.93 o
  -7   8   6       56.76       54.24      1.84 o
  -6   8   6       13.65       12.95      1.00 o
  -5   8   6        0.32        1.79      0.63 o
  -4   8   6      419.79      405.61      9.53 o
  -3   8   6      198.34      199.32      4.76 o
  -2   8   6        2.15        2.08      0.60 o
  -1   8   6      824.13      760.11      8.28 o
   0   8   6      661.61      653.96      8.75 o
   1   8   6      112.24       98.61      2.30 o
   2   8   6      409.28      399.48      5.74 o
   3   8   6      327.21      302.84      5.50 o
   4   8   6       16.91       13.07      1.16 o
   5   8   6      168.24      155.39      4.42 o
   6   8   6      240.36      236.81      4.30 o
   7   8   6      145.76      140.42      3.28 o
   8   8   6       22.44       28.06      2.01 o
 -14   9   6        5.05        7.79      1.69 o
 -13   9   6       23.78       24.87      2.09 o
 -12   9   6       80.87       91.47      3.34 o
 -11   9   6       16.40       20.08      1.79 o
 -10   9   6        4.05        7.00      1.19 o
  -9   9   6       13.04       12.22      1.19 o
  -8   9   6      119.43      111.55      2.70 o
  -7   9   6       94.94       89.76      2.31 o
  -6   9   6      238.02      236.09      3.96 o
  -5   9   6      145.71      136.86      2.83 o
  -4   9   6       12.84       12.35      1.12 o
  -3   9   6     1917.15     1969.71     21.32 o
  -2   9   6      184.25      171.21      3.10 o
  -1   9   6      203.00      199.77      3.34 o
   0   9   6       12.16       12.01      1.23 o
   1   9   6       69.06       59.37      1.86 o
   2   9   6       52.22       52.04      1.78 o
   3   9   6      615.69      601.99      8.04 o
   4   9   6        2.78        4.43      1.04 o
   5   9   6      153.66      140.90      3.19 o
   6   9   6       16.50       18.95      1.56 o
   7   9   6        4.81        8.09      1.26 o
   8   9   6      146.64      147.90      3.95 o
 -13  10   6        8.98        6.16      1.52 o
 -12  10   6        4.39        3.51      1.63 o
 -11  10   6       29.03       27.55      2.42 o
 -10  10   6       18.38       19.45      1.48 o
  -9  10   6        0.12       -0.18      0.82 o
  -8  10   6      215.64      211.57      3.85 o
  -7  10   6       30.77       30.28      1.47 o
  -6  10   6        7.61        8.38      1.35 o
  -5  10   6      810.10      763.18     11.72 o
  -4  10   6      185.83      185.53      3.51 o
  -3  10   6        6.93        5.18      0.89 o
  -2  10   6       51.07       56.17      1.80 o
  -1  10   6        3.43        6.95      1.02 o
   0  10   6      468.07      474.28      7.08 o
   1  10   6      116.14      128.15      3.17 o
   2  10   6      955.11      917.73     10.97 o
   3  10   6       29.01       28.40      1.58 o
   4  10   6        4.82        3.28      1.02 o
   5  10   6        1.91        3.63      0.99 o
   6  10   6        3.75        3.80      1.06 o
   7  10   6       25.62       27.86      2.26 o
 -13  11   6        0.00        1.19      1.29 o
 -12  11   6       81.22       90.15      3.39 o
 -11  11   6       23.51       25.97      2.14 o
 -10  11   6      105.47      120.06      3.73 o
  -9  11   6        1.45        3.09      0.95 o
  -8  11   6        0.34        0.60      0.91 o
  -7  11   6       51.88       47.29      1.81 o
  -6  11   6        1.88        3.70      0.88 o
  -5  11   6       10.74        9.20      1.00 o
  -4  11   6        1.90        1.27      0.74 o
  -3  11   6      326.45      294.43      4.62 o
  -2  11   6      243.65      230.63      4.31 o
  -1  11   6       63.38       61.02      2.54 o
   0  11   6       44.41       47.66      2.75 o
   1  11   6      858.24      782.15     17.77 o
   2  11   6      150.25      142.33      3.63 o
   3  11   6      793.10      789.15     11.03 o
   4  11   6       76.69       67.91      2.26 o
   5  11   6        0.44       -0.66      0.94 o
   6  11   6        4.19        5.23      1.14 o
   7  11   6        0.01        0.42      1.14 o
 -12  12   6        0.00        1.55      1.29 o
 -11  12   6      235.44      256.78      6.71 o
 -10  12   6      116.41      110.98      3.68 o
  -9  12   6        4.05        4.67      1.29 o
  -8  12   6      183.22      189.13      3.69 o
  -7  12   6        7.05        7.88      1.17 o
  -6  12   6       11.07       13.44      1.19 o
  -5  12   6      103.38      109.56      2.60 o
  -4  12   6      105.19      104.07      2.77 o
  -3  12   6       10.10       12.88      1.26 o
  -2  12   6       47.80       60.52      2.61 o
  -1  12   6       13.38       19.96      1.79 o
   0  12   6        9.85        9.12      1.50 o
   1  12   6       84.72       85.76      2.76 o
   2  12   6       12.15        7.87      1.35 o
   3  12   6      112.88      133.73      4.18 o
   4  12   6        0.52        2.50      1.07 o
   5  12   6      140.86      141.36      3.79 o
   6  12   6      100.24      103.91      3.11 o
 -12  13   6        8.16        8.83      1.75 o
 -11  13   6        1.96        5.40      1.46 o
 -10  13   6        5.24        2.75      1.41 o
  -9  13   6        9.58       13.00      1.99 o
  -8  13   6       18.34       21.22      1.52 o
  -7  13   6        5.85        6.43      1.07 o
  -6  13   6      103.33       83.96      2.38 o
  -5  13   6      108.62      102.91      2.63 o
  -4  13   6       25.20       17.26      1.31 o
  -3  13   6      491.16      501.39      8.71 o
  -2  13   6        0.00       -0.82      0.98 o
  -1  13   6        1.76        0.34      1.10 o
   0  13   6       18.97       15.64      1.96 o
   1  13   6        5.65       13.61      1.83 o
   2  13   6      196.07      169.20      4.57 o
   3  13   6       15.12       14.60      1.55 o
   4  13   6       16.75       14.02      1.61 o
   5  13   6        9.33        9.80      1.49 o
   6  13   6        0.33        0.04      1.18 o
 -11  14   6       68.88       70.99      3.16 o
 -10  14   6       39.47       37.54      2.37 o
  -9  14   6        3.82        3.28      1.29 o
  -8  14   6       63.53       65.28      2.46 o
  -7  14   6      112.62      120.84      2.94 o
  -6  14   6        4.40        2.24      1.05 o
  -5  14   6        4.44        8.13      1.45 o
  -4  14   6       59.36       59.43      2.32 o
  -3  14   6      106.75      102.33      2.95 o
  -2  14   6        8.34       16.67      1.79 o
  -1  14   6      323.36      310.05      6.50 o
   0  14   6      141.42      128.04      3.89 o
   1  14   6        4.51        5.44      1.44 o
   2  14   6        2.13        1.01      1.23 o
   3  14   6      110.69      118.15      3.99 o
   4  14   6        4.05        4.58      1.27 o
   5  14   6       39.67       43.54      2.44 o
 -10  15   6       27.30       31.43      2.62 o
  -9  15   6       48.63       50.48      3.01 o
  -8  15   6        9.98       11.63      1.56 o
  -7  15   6        1.14        2.43      1.01 o
  -6  15   6       15.33       12.40      1.22 o
  -5  15   6       28.43       33.33      1.86 o
  -4  15   6       21.70       20.00      1.64 o
  -3  15   6       30.99       29.41      2.11 o
  -2  15   6       96.19      104.33      4.90 o
  -1  15   6      115.51      125.88      7.57 o
   0  15   6      125.25      123.52      3.94 o
   1  15   6      257.72      257.65      6.67 o
   2  15   6       27.17       29.97      2.29 o
   3  15   6       42.56       44.86      2.80 o
   4  15   6       22.83       24.65      2.27 o
  -9  16   6        3.22        3.05      1.37 o
  -8  16   6        0.11        0.83      1.18 o
  -7  16   6        0.07       -0.85      1.02 o
  -6  16   6       51.51       62.46      2.53 o
  -5  16   6        0.00       -1.37      0.94 o
  -4  16   6        1.37        0.16      0.90 o
  -3  16   6        8.02       10.72      1.52 o
  -2  16   6        2.98        3.50      1.44 o
  -1  16   6       32.31       40.46      2.57 o
   0  16   6        1.33        2.16      1.41 o
   1  16   6        0.68        3.02      1.44 o
   2  16   6       13.50       16.04      2.07 o
   3  16   6        2.74       -0.22      1.57 o
  -7  17   6       13.66       16.74      1.84 o
  -6  17   6       46.34       43.88      3.01 o
  -5  17   6       26.21       31.71      2.00 o
  -4  17   6        0.01       -0.84      1.29 o
  -3  17   6        8.63        7.72      1.96 o
  -2  17   6       76.37       81.51      3.39 o
  -1  17   6       14.44       14.72      2.68 o
   0  17   6       51.18       65.85      3.25 o
   1  17   6       73.86       72.77      3.79 o
  -5  18   6       13.28       13.75      1.93 o
  -4  18   6       72.04       91.05      3.63 o
  -3  18   6       65.10       64.08      3.13 o
  -2  18   6       17.29       21.45      2.20 o
  -1  18   6      124.84      138.83      4.64 o
 -16   1   7       12.59       18.61      3.03 o
 -15   1   7       31.13       31.11      2.25 o
 -14   1   7       11.48       11.76      1.63 o
 -13   1   7      102.56       88.73      2.79 o
 -12   1   7        9.73        6.79      1.77 o
 -11   1   7        3.03        4.33      1.05 o
 -10   1   7     1048.68     1011.49     11.88 o
  -9   1   7      446.67      414.15      6.49 o
  -8   1   7      161.98      128.84      2.98 o
  -7   1   7      108.55      110.12      1.84 o
  -6   1   7       94.00       80.69      1.52 o
  -5   1   7       23.90       43.91      1.14 o
  -4   1   7      192.38      154.06      2.25 o
  -3   1   7       83.54       78.67      1.52 o
  -2   1   7     1076.41     1088.77     11.14 o
  -1   1   7       52.57       31.82      1.09 o
   0   1   7     1831.75     1869.81     17.19 o
   1   1   7      231.02      230.30      3.09 o
   2   1   7        3.23        5.75      1.65 o
   3   1   7       50.07       44.01      2.71 o
   4   1   7       68.10       79.07      2.29 o
   5   1   7       14.73       13.06      1.52 o
   6   1   7      192.64      174.85      4.40 o
   7   1   7        7.97        7.32      1.41 o
   8   1   7        2.79        3.04      1.50 o
   9   1   7        2.32        6.58      1.77 o
 -15   2   7        0.42        1.63      2.52 o
 -14   2   7       49.61       62.79      2.49 o
 -13   2   7       22.65       21.56      1.69 o
 -12   2   7      309.32      324.71      6.24 o
 -11   2   7      417.57      396.79      6.46 o
 -10   2   7      107.55       85.68      2.28 o
  -9   2   7        0.09        0.94      0.69 o
  -8   2   7       53.72       54.53      1.85 o
  -7   2   7      435.07      423.19      5.11 o
  -6   2   7       14.48       15.89      0.72 o
  -5   2   7     1115.51     1125.45     10.65 o
  -4   2   7        2.38        2.86      0.51 o
  -3   2   7      188.57      226.68      2.92 o
  -2   2   7     1162.83     1153.28     11.00 o
  -1   2   7     1860.57     1919.62     18.96 o
   0   2   7      460.01      413.87      5.05 o
   1   2   7      709.64      715.65      7.92 o
   2   2   7      436.38      431.75      6.29 o
   3   2   7      108.97      127.76      3.11 o
   4   2   7       37.23       33.63      1.61 o
   5   2   7      121.24      140.16      3.25 o
   6   2   7        0.64       -0.67      0.98 o
   7   2   7       27.73       28.02      2.14 o
   8   2   7       61.09       71.21      3.16 o
   9   2   7       14.12       16.07      1.97 o
 -15   3   7        1.57       -0.03      1.21 o
 -14   3   7        3.07        3.00      1.19 o
 -13   3   7      127.57      128.23      3.49 o
 -12   3   7       80.37       76.83      2.58 o
 -11   3   7       26.52       22.17      1.46 o
 -10   3   7        8.64        6.90      1.00 o
  -9   3   7      138.70      155.90      3.00 o
  -8   3   7      385.34      331.93      4.85 o
  -7   3   7        1.11        3.94      0.73 o
  -6   3   7       12.53       12.44      0.77 o
  -5   3   7      171.35      157.38      2.20 o
  -4   3   7      237.05      219.49      3.18 o
  -3   3   7        8.63       11.12      0.74 o
  -2   3   7      658.10      653.56      6.72 o
  -1   3   7       94.96       97.01      1.82 o
   0   3   7     1211.47     1247.73     11.89 o
   1   3   7      766.69      796.69      8.05 o
   2   3   7       29.77       34.35      1.43 o
   3   3   7      322.99      305.72      4.59 o
   4   3   7       22.12       18.69      1.21 o
   5   3   7       28.36       30.59      1.89 o
   6   3   7       46.31       46.36      2.41 o
   7   3   7        8.09        6.87      1.46 o
   8   3   7      130.88      145.22      4.46 o
 -15   4   7       25.06       39.56      3.45 o
 -14   4   7       59.19       58.79      2.82 o
 -13   4   7       77.06       76.95      2.72 o
 -12   4   7       43.53       52.07      2.46 o
 -11   4   7      277.43      257.49      4.39 o
 -10   4   7       10.15        6.30      1.07 o
  -9   4   7       12.11       11.32      1.11 o
  -8   4   7        4.53        5.70      0.82 o
  -7   4   7       71.43       62.90      3.58 o
  -6   4   7      286.37      286.72      4.33 o
  -5   4   7      348.75      332.50      4.83 o
  -4   4   7      303.51      289.95      3.45 o
  -3   4   7      833.58      809.75      8.00 o
  -2   4   7     1857.44     1885.29     17.25 o
  -1   4   7      135.21      143.78      2.30 o
   0   4   7       30.28       28.38      1.10 o
   1   4   7      475.67      440.13      5.41 o
   2   4   7        9.91       14.37      1.12 o
   3   4   7       35.03       29.45      1.43 o
   4   4   7      275.00      273.76      4.45 o
   5   4   7        1.84        5.33      0.98 o
   6   4   7      118.21       98.98      3.19 o
   7   4   7       34.03       36.43      2.87 o
   8   4   7       74.13       88.87      3.50 o
 -15   5   7       35.27       41.88      3.78 o
 -14   5   7       10.59       10.25      1.63 o
 -13   5   7      290.03      294.15      6.11 o
 -12   5   7      122.64      130.50      3.04 o
 -11   5   7       76.66       70.57      2.97 o
 -10   5   7      755.45      774.43      9.74 o
  -9   5   7     1403.67     1360.69     15.70 o
  -8   5   7        0.04        1.46      0.79 o
  -7   5   7      903.33      850.74     13.24 o
  -6   5   7       80.96       84.38      2.12 o
  -5   5   7      458.31      456.60      6.16 o
  -4   5   7        7.21        6.25      0.82 o
  -3   5   7     1124.08     1134.76     11.71 o
  -2   5   7      631.82      663.17      6.84 o
  -1   5   7      211.95      208.01      2.91 o
   0   5   7     1713.44     1799.93     23.18 o
   1   5   7     1902.12     1987.41     21.05 o
   2   5   7       22.40       23.27      1.89 o
   3   5   7      326.75      326.52      4.94 o
   4   5   7       76.96       76.95      2.16 o
   5   5   7        0.01       -0.96      0.83 o
   6   5   7      369.52      370.82      8.90 o
   7   5   7      103.52       95.90      3.48 o
   8   5   7      126.52      125.81      4.19 o
 -15   6   7        2.69        4.51      1.64 o
 -14   6   7       15.83       21.85      1.97 o
 -13   6   7        3.20        4.52      1.27 o
 -12   6   7        0.11       -1.02      0.87 o
 -11   6   7       23.27       27.91      1.60 o
 -10   6   7      184.91      177.98      3.53 o
  -9   6   7      152.05      145.10      4.34 o
  -8   6   7      319.90      310.11      4.85 o
  -7   6   7      134.76      120.89      2.66 o
  -6   6   7      159.29      182.75      3.34 o
  -5   6   7        0.69        0.54      0.63 o
  -4   6   7        3.21        3.81      0.72 o
  -3   6   7      122.40      113.62      3.38 o
  -2   6   7      244.18      266.80      4.49 o
  -1   6   7       75.50       78.69      1.76 o
   0   6   7       65.84       65.21      1.70 o
   1   6   7       36.22       31.86      1.43 o
   2   6   7       60.55       60.51      1.88 o
   3   6   7       14.53       11.44      1.33 o
   4   6   7        8.32        9.78      1.11 o
   5   6   7       15.76       12.11      1.82 o
   6   6   7       18.20       17.82      1.68 o
   7   6   7       91.80       78.72      3.12 o
   8   6   7        0.15        0.04      1.23 o
 -15   7   7       17.83       21.44      2.94 o
 -14   7   7        4.13        6.37      1.89 o
 -13   7   7       47.63       47.15      2.30 o
 -12   7   7        5.09        5.49      1.48 o
 -11   7   7       69.88       68.89      2.28 o
 -10   7   7      365.24      394.70      5.94 o
  -9   7   7      976.19      920.48     11.21 o
  -8   7   7      181.07      172.16      3.39 o
  -7   7   7      628.63      605.68      7.88 o
  -6   7   7       19.50       15.50      1.14 o
  -5   7   7        6.17       10.29      0.95 o
  -4   7   7      311.47      273.54      4.28 o
  -3   7   7      832.40      813.18      9.83 o
  -2   7   7       54.85       50.95      1.49 o
  -1   7   7     1392.52     1368.25     15.13 o
   0   7   7     1060.93     1075.46     12.19 o
   1   7   7      147.17      142.97      2.89 o
   2   7   7       24.44       20.97      1.31 o
   3   7   7      180.78      191.03      3.58 o
   4   7   7       32.74       43.72      1.82 o
   5   7   7       72.57       70.48      2.29 o
   6   7   7       16.83       23.61      1.59 o
   7   7   7       17.29       20.52      1.82 o
   8   7   7       11.52        9.42      1.81 o
 -14   8   7        1.85        4.08      1.41 o
 -13   8   7       47.43       50.88      4.90 o
 -12   8   7        3.35        6.54      1.34 o
 -11   8   7      185.43      166.79      3.57 o
 -10   8   7       63.07       65.41      2.39 o
  -9   8   7        1.28        1.54      0.95 o
  -8   8   7      460.23      449.58      6.44 o
  -7   8   7      188.55      181.27      3.52 o
  -6   8   7       29.45       27.11      1.36 o
  -5   8   7      325.64      333.95      5.01 o
  -4   8   7      116.42      110.76      2.51 o
  -3   8   7      633.21      639.04      8.81 o
  -2   8   7      759.83      786.19      9.57 o
  -1   8   7      354.70      354.68      5.03 o
   0   8   7      135.54      129.62      3.26 o
   1   8   7        0.03        0.26      0.72 o
   2   8   7       71.38       74.04      2.15 o
   3   8   7        0.58        0.38      0.74 o
   4   8   7      374.18      379.75      5.86 o
   5   8   7       13.40       17.17      1.42 o
   6   8   7       37.32       32.32      1.78 o
   7   8   7       13.66       14.54      1.73 o
 -14   9   7       43.24       46.31      3.10 o
 -13   9   7        6.07        7.76      1.59 o
 -12   9   7       28.04       23.41      1.97 o
 -11   9   7       24.97       27.93      1.65 o
 -10   9   7      180.72      193.08      3.82 o
  -9   9   7       28.34       25.73      1.56 o
  -8   9   7       47.93       38.54      1.74 o
  -7   9   7        0.00        0.13      0.79 o
  -6   9   7       39.82       40.85      1.68 o
  -5   9   7       58.49       64.54      2.05 o
  -4   9   7      191.72      201.66      6.47 o
  -3   9   7        9.14       10.15      1.08 o
  -2   9   7      326.67      339.14      8.41 o
  -1   9   7      183.90      164.77      4.24 o
   0   9   7      484.57      480.67      7.17 o
   1   9   7        0.03        1.11      0.92 o
   2   9   7       71.83       61.50      2.27 o
   3   9   7      150.31      150.99      3.25 o
   4   9   7        0.00        1.85      0.88 o
   5   9   7      266.33      240.42      4.44 o
   6   9   7        0.13        1.53      1.04 o
   7   9   7        0.07        0.39      1.02 o
 -13  10   7       16.32       17.17      1.97 o
 -12  10   7       87.31      104.08      3.73 o
 -11  10   7       24.69       20.22      1.78 o
 -10  10   7      137.04      134.98      3.23 o
  -9  10   7        6.21        9.18      1.19 o
  -8  10   7      108.28      111.74      2.80 o
  -7  10   7      423.18      414.60      6.10 o
  -6  10   7      183.11      198.28      3.72 o
  -5  10   7      672.55      651.74      8.47 o
  -4  10   7       30.35       31.93      1.52 o
  -3  10   7      691.02      669.54      8.59 o
  -2  10   7      760.85      747.55     10.31 o
  -1  10   7       26.09       22.72      1.84 o
   0  10   7       79.55       74.15      3.66 o
   1  10   7      195.17      198.42      4.16 o
   2  10   7       13.82       14.01      1.76 o
   3  10   7        0.06        0.09      0.94 o
   4  10   7        0.73        1.37      0.95 o
   5  10   7        0.54        1.97      1.04 o
   6  10   7       12.61       13.98      1.47 o
 -13  11   7       55.70       58.83      3.00 o
 -12  11   7        0.60        0.06      1.23 o
 -11  11   7      113.65      119.99      3.84 o
 -10  11   7      185.65      174.74      3.69 o
  -9  11   7       87.17       77.24      2.49 o
  -8  11   7       10.61       10.24      1.21 o
  -7  11   7      380.69      382.60      5.85 o
  -6  11   7      231.26      227.80      4.47 o
  -5  11   7        0.41        1.14      0.82 o
  -4  11   7       55.22       68.32      2.65 o
  -3  11   7        1.50       -0.14      0.92 o
  -2  11   7       10.37       10.99      1.23 o
  -1  11   7       23.04       15.41      1.67 o
   0  11   7      139.54      134.19      3.89 o
   1  11   7       89.50       83.41      3.21 o
   2  11   7       30.17       25.48      1.80 o
   3  11   7      226.43      252.01      5.51 o
   4  11   7       37.27       36.36      2.11 o
   5  11   7       15.90       18.72      1.76 o
   6  11   7       81.71       84.91      3.08 o
 -12  12   7       66.78       65.08      3.16 o
 -11  12   7        2.28        1.62      1.37 o
 -10  12   7      142.43      134.90      4.58 o
  -9  12   7        0.17        1.17      0.98 o
  -8  12   7      225.04      209.80      4.08 o
  -7  12   7       90.12       78.06      2.62 o
  -6  12   7       30.60       22.74      1.47 o
  -5  12   7        4.77        2.67      0.88 o
  -4  12   7       36.81       25.78      1.72 o
  -3  12   7      169.78      172.61      4.53 o
  -2  12   7       34.11       22.24      1.87 o
  -1  12   7        3.65        7.01      1.41 o
   0  12   7       45.13       44.95      2.53 o
   1  12   7       49.65       56.03      2.75 o
   2  12   7       31.93       36.54      2.39 o
   3  12   7       11.91        9.32      1.42 o
   4  12   7       20.73       17.79      1.80 o
   5  12   7       23.19       23.94      1.95 o
 -11  13   7       49.72       59.04      2.98 o
 -10  13   7       75.10       75.21      3.27 o
  -9  13   7       34.04       27.87      1.68 o
  -8  13   7        5.85       10.03      1.23 o
  -7  13   7       75.54       76.29      2.42 o
  -6  13   7       34.07       42.51      1.88 o
  -5  13   7       11.04       18.84      1.35 o
  -4  13   7       24.92       32.08      1.86 o
  -3  13   7       91.08      101.54      2.94 o
  -2  13   7      121.22      106.51      3.56 o
  -1  13   7       53.85       58.27      2.80 o
   0  13   7      147.12      143.54      4.64 o
   1  13   7       80.66       78.75      3.21 o
   2  13   7       14.64       15.45      1.92 o
   3  13   7       87.30       99.51      3.68 o
   4  13   7        1.94        0.99      1.17 o
 -11  14   7        7.85        5.23      1.50 o
 -10  14   7       14.39       11.07      1.75 o
  -9  14   7        0.94        1.05      1.24 o
  -8  14   7       65.85       56.35      2.20 o
  -7  14   7       56.26       57.13      2.19 o
  -6  14   7       21.82       20.55      1.46 o
  -5  14   7      100.06       96.41      2.97 o
  -4  14   7        0.00       -0.30      0.94 o
  -3  14   7        1.16        2.74      1.23 o
  -2  14   7      160.88      169.96      4.62 o
  -1  14   7      117.53      118.14      3.89 o
   0  14   7       14.95        7.97      2.03 o
   1  14   7       78.43       77.79      3.36 o
   2  14   7        3.50        6.18      1.56 o
   3  14   7        1.57        3.54      1.50 o
   4  14   7        7.40        3.79      1.50 o
  -9  15   7        2.91        6.12      1.46 o
  -8  15   7       30.77       40.52      2.22 o
  -7  15   7       38.80       50.74      2.13 o
  -6  15   7        1.97        3.27      1.05 o
  -5  15   7       32.11       36.86      2.00 o
  -4  15   7        0.01       -0.30      0.99 o
  -3  15   7       16.63       21.97      2.02 o
  -2  15   7       32.39       32.00      2.30 o
  -1  15   7       35.21       40.83      2.68 o
   0  15   7        8.93        5.77      1.52 o
   1  15   7        0.47        1.25      1.33 o
   2  15   7        2.40        1.37      1.33 o
   3  15   7        1.06        1.38      1.46 o
  -8  16   7       20.40       23.93      2.46 o
  -7  16   7       13.93       15.18      1.54 o
  -6  16   7        3.08        3.75      1.19 o
  -5  16   7        6.49        7.89      1.35 o
  -4  16   7       19.65       24.86      2.16 o
  -3  16   7       15.20       20.57      2.11 o
  -2  16   7       97.27       98.60      3.77 o
  -1  16   7       58.53       57.89      3.13 o
   0  16   7       16.37       20.40      2.19 o
   1  16   7       83.97       83.63      3.54 o
  -6  17   7       13.62       13.92      1.56 o
  -5  17   7        0.49       -1.79      1.21 o
  -4  17   7       55.62       59.35      3.13 o
  -3  17   7        0.01       -0.68      1.36 o
  -2  17   7        6.39        6.04      2.92 o
  -1  17   7        1.11        1.11      1.58 o
 -15   0   8      101.15      120.89      9.51 o
 -14   0   8       86.15       81.39      4.64 o
 -13   0   8      682.47      700.01     33.07 o
 -12   0   8      361.51      357.62     10.24 o
 -11   0   8      611.32      599.24     14.40 o
 -10   0   8      887.58      817.04     18.86 o
  -9   0   8      213.87      222.25      8.61 o
  -8   0   8       53.96       57.50      2.40 o
  -7   0   8       97.51       84.92      2.34 o
  -6   0   8        1.06        2.88      0.77 o
  -5   0   8       10.77       14.18      1.14 o
  -4   0   8      443.33      395.38     10.81 o
  -3   0   8      265.36      242.00      4.62 o
  -2   0   8      255.85      262.27      4.85 o
  -1   0   8      157.52      138.25      3.39 o
   0   0   8      988.77      908.67     12.95 o
   1   0   8        0.06       -0.36      0.77 o
   2   0   8      245.78      230.30      4.62 o
   3   0   8       24.67       19.40      2.39 o
   4   0   8      167.27      166.64      5.92 o
   5   0   8      226.94      210.38      7.03 o
   6   0   8      331.92      298.76      9.09 o
   7   0   8        5.19        3.62      2.27 o
   8   0   8        2.78        2.04      1.92 o
 -15   1   8       18.84       15.25      1.86 o
 -14   1   8       79.25       85.42      3.44 o
 -13   1   8       25.46       27.42      2.23 o
 -12   1   8      175.01      173.19      4.84 o
 -11   1   8       10.35       11.42      1.38 o
 -10   1   8        0.12       -1.19      0.84 o
  -9   1   8      111.17      116.44      2.88 o
  -8   1   8       24.38       25.13      1.09 o
  -7   1   8       57.51       58.98      1.51 o
  -6   1   8      234.30      210.61      4.75 o
  -5   1   8        0.02        0.00      0.43 o
  -4   1   8        0.39        1.25      0.53 o
  -3   1   8       14.58       16.61      0.87 o
  -2   1   8        0.16       -0.26      0.51 o
  -1   1   8      138.01      143.45      2.41 o
   0   1   8       46.14       45.01      1.49 o
   1   1   8        0.01        0.42      0.53 o
   2   1   8        0.03        0.92      0.59 o
   3   1   8        1.52        0.37      0.81 o
   4   1   8       11.47       10.75      1.41 o
   5   1   8       29.89       37.53      2.32 o
   6   1   8        4.67        7.85      1.56 o
   7   1   8       30.25       37.06      3.14 o
 -15   2   8        6.02        9.48      2.68 o
 -14   2   8       45.72       43.52      2.54 o
 -13   2   8      113.04      104.00      3.13 o
 -12   2   8       90.85       90.13      2.84 o
 -11   2   8      123.11      122.82      3.25 o
 -10   2   8     1236.42     1184.91     15.33 o
  -9   2   8      145.87      140.94      2.89 o
  -8   2   8      154.28      135.09      2.76 o
  -7   2   8       26.28       28.39      1.29 o
  -6   2   8      267.08      274.30      4.66 o
  -5   2   8      133.69      118.79      2.17 o
  -4   2   8      318.70      335.03      4.01 o
  -3   2   8      182.44      167.58      3.15 o
  -2   2   8       42.34       39.67      1.27 o
  -1   2   8      179.00      178.40      2.73 o
   0   2   8        0.42        1.48      0.75 o
   1   2   8        2.09        2.75      0.66 o
   2   2   8       17.75       21.62      1.60 o
   3   2   8        1.05        2.02      0.79 o
   4   2   8      133.62      127.71      3.59 o
   5   2   8        0.24        0.72      1.06 o
   6   2   8       17.82       14.30      1.79 o
   7   2   8        1.40        3.12      1.46 o
 -15   3   8       61.63       59.63      3.46 o
 -14   3   8       68.34       75.95      2.93 o
 -13   3   8      118.22      117.51      3.34 o
 -12   3   8      110.34       90.66      3.13 o
 -11   3   8       74.88       92.60      2.76 o
 -10   3   8       89.63       91.43      2.44 o
  -9   3   8      439.56      437.05      6.85 o
  -8   3   8      178.45      161.05      3.08 o
  -7   3   8       86.84       79.18      2.21 o
  -6   3   8       30.29       33.36      1.41 o
  -5   3   8      239.34      206.88      4.49 o
  -4   3   8      739.83      671.08     13.66 o
  -3   3   8       29.62       22.37      1.02 o
  -2   3   8      871.61      780.38      7.98 o
  -1   3   8      411.83      392.56      5.97 o
   0   3   8       72.69       71.02      1.68 o
   1   3   8      180.64      163.39      3.20 o
   2   3   8       83.49       69.55      2.05 o
   3   3   8       64.64       51.72      1.90 o
   4   3   8      212.34      204.45      4.13 o
   5   3   8       56.74       65.08      3.07 o
   6   3   8        0.40        0.78      1.29 o
   7   3   8       58.62       60.98      2.98 o
 -15   4   8       47.96       59.33      2.92 o
 -14   4   8       11.45       17.54      2.10 o
 -13   4   8      102.61      102.58      3.17 o
 -12   4   8        5.08        8.50      1.33 o
 -11   4   8       83.94       83.07      2.44 o
 -10   4   8       19.38       21.46      1.40 o
  -9   4   8        1.36        1.87      0.83 o
  -8   4   8       62.95       62.17      2.09 o
  -7   4   8      227.63      226.85      3.89 o
  -6   4   8      228.50      229.91      4.32 o
  -5   4   8      241.98      211.73      3.63 o
  -4   4   8      550.02      556.39      7.24 o
  -3   4   8        3.10        7.02      1.09 o
  -2   4   8     1405.00     1400.91     13.29 o
  -1   4   8       27.43       36.59      1.27 o
   0   4   8       83.62       77.88      1.91 o
   1   4   8      127.87      117.35      2.62 o
   2   4   8        2.92        4.80      0.88 o
   3   4   8       81.31       88.10      2.36 o
   4   4   8       12.80       14.74      1.38 o
   5   4   8       20.76       32.90      1.87 o
   6   4   8       49.07       53.87      2.70 o
   7   4   8       13.45       17.72      2.09 o
 -15   5   8        7.55        7.90      1.56 o
 -14   5   8        1.76        1.15      1.43 o
 -13   5   8       28.14       28.27      1.90 o
 -12   5   8       21.09       19.23      1.53 o
 -11   5   8        8.69        8.77      1.22 o
 -10   5   8       94.29       87.33      2.60 o
  -9   5   8        0.08        0.27      0.87 o
  -8   5   8       29.58       23.78      1.35 o
  -7   5   8      453.34      411.44      5.93 o
  -6   5   8      275.21      255.06      4.22 o
  -5   5   8      647.65      626.40      8.03 o
  -4   5   8      223.33      207.72      3.66 o
  -3   5   8      277.16      263.30      5.02 o
  -2   5   8      111.85      107.30      2.21 o
  -1   5   8      270.49      253.93      3.43 o
   0   5   8        3.38        6.03      0.98 o
   1   5   8      228.49      229.19      3.86 o
   2   5   8       25.95       19.75      1.30 o
   3   5   8       92.84       70.11      2.13 o
   4   5   8        3.23        3.57      0.98 o
   5   5   8        0.31       -0.28      0.94 o
   6   5   8       12.06       11.02      1.91 o
   7   5   8       20.78       26.26      2.30 o
 -15   6   8       16.50       25.19      3.06 o
 -14   6   8        0.00        0.49      1.23 o
 -13   6   8      148.39      172.52      4.09 o
 -12   6   8      221.16      212.62      4.19 o
 -11   6   8      223.28      226.54      8.07 o
 -10   6   8      419.66      387.58      5.87 o
  -9   6   8      297.78      292.38      4.80 o
  -8   6   8       29.72       24.55      1.51 o
  -7   6   8      350.11      328.21      6.11 o
  -6   6   8      631.54      616.54      8.78 o
  -5   6   8       37.50       31.24      1.49 o
  -4   6   8      430.79      415.90      5.87 o
  -3   6   8      514.66      490.16      6.64 o
  -2   6   8      794.15      796.05     14.89 o
  -1   6   8       56.49       55.47      1.83 o
   0   6   8      363.05      356.17      5.23 o
   1   6   8      691.26      714.11      8.88 o
   2   6   8        3.90        1.71      1.01 o
   3   6   8        0.07       -0.76      0.72 o
   4   6   8        0.29        1.39      0.82 o
   5   6   8        7.46        6.60      1.09 o
   6   6   8        0.68        1.49      1.15 o
   7   6   8       93.61       85.49      5.03 o
 -14   7   8       14.46       15.80      2.26 o
 -13   7   8       33.98       37.69      1.91 o
 -12   7   8        0.01        1.36      1.04 o
 -11   7   8      199.68      222.91      4.21 o
 -10   7   8       22.62       18.97      1.52 o
  -9   7   8      103.51      104.98      2.73 o
  -8   7   8       21.85       20.01      1.40 o
  -7   7   8        4.95        6.47      1.00 o
  -6   7   8       32.24       37.05      1.65 o
  -5   7   8        6.99       10.88      1.07 o
  -4   7   8       59.35       56.64      2.63 o
  -3   7   8      511.46      473.53      6.52 o
  -2   7   8       67.24       72.89      2.19 o
  -1   7   8      222.93      219.89      4.97 o
   0   7   8        3.14        4.51      1.02 o
   1   7   8        0.09        0.07      1.03 o
   2   7   8      103.20      103.39      3.24 o
   3   7   8        1.56        5.28      1.00 o
   4   7   8       60.71       62.23      2.20 o
   5   7   8        6.09       13.13      1.37 o
   6   7   8        0.20       -0.78      1.02 o
 -14   8   8        0.20        1.23      1.29 o
 -13   8   8        4.72        7.11      1.37 o
 -12   8   8       24.66       21.53      1.63 o
 -11   8   8        0.48       -1.15      0.95 o
 -10   8   8        0.67        1.04      0.91 o
  -9   8   8      100.27       95.32      3.04 o
  -8   8   8      513.64      459.42      6.65 o
  -7   8   8       20.56       20.87      1.36 o
  -6   8   8       81.78       77.05      2.27 o
  -5   8   8      137.71      122.43      3.75 o
  -4   8   8        4.01        3.61      0.91 o
  -3   8   8     1001.39      952.90     11.49 o
  -2   8   8      178.07      192.83      4.04 o
  -1   8   8        7.17        3.80      1.29 o
   0   8   8      130.22      134.56      3.84 o
   1   8   8       52.43       52.04      2.07 o
   2   8   8        9.64       10.04      1.29 o
   3   8   8       87.79       88.74      2.50 o
   4   8   8        0.22        0.27      0.83 o
   5   8   8       12.49        9.24      1.22 o
   6   8   8       48.96       40.78      2.85 o
 -14   9   8        0.85        1.42      1.27 o
 -13   9   8       17.39       21.15      2.02 o
 -12   9   8        6.19        5.44      1.18 o
 -11   9   8      141.97      155.65      4.55 o
 -10   9   8      235.63      223.75      4.24 o
  -9   9   8        1.25        1.11      1.00 o
  -8   9   8       85.01       86.91      2.56 o
  -7   9   8      110.97      110.11      2.73 o
  -6   9   8       25.10       22.81      1.47 o
  -5   9   8       59.75       67.91      2.36 o
  -4   9   8       30.29       31.26      1.70 o
  -3   9   8      558.25      555.25      8.28 o
  -2   9   8      569.34      575.82      8.52 o
  -1   9   8       10.32       10.38      1.52 o
   0   9   8       13.37       15.18      1.90 o
   1   9   8       65.82       56.35      2.69 o
   2   9   8       11.45       14.88      1.62 o
   3   9   8        1.91        1.45      0.96 o
   4   9   8        9.23        8.13      1.29 o
   5   9   8        3.48        2.98      1.08 o
   6   9   8        0.02        1.09      1.08 o
 -13  10   8       31.27       38.95      2.54 o
 -12  10   8       18.81       21.18      1.87 o
 -11  10   8       41.04       46.26      2.30 o
 -10  10   8       28.08       28.80      1.77 o
  -9  10   8      107.99      125.84      3.14 o
  -8  10   8        6.93        4.52      1.04 o
  -7  10   8       21.23       30.83      1.65 o
  -6  10   8       18.44       14.24      1.24 o
  -5  10   8      128.33      116.07      3.07 o
  -4  10   8       56.92       68.07      2.16 o
  -3  10   8      126.85      104.12      2.87 o
  -2  10   8       11.50        9.00      1.56 o
  -1  10   8       18.45       22.47      1.96 o
   0  10   8      126.70      116.48      3.72 o
   1  10   8       31.30       32.13      2.48 o
   2  10   8        1.00        0.40      1.19 o
   3  10   8        3.92        6.54      1.34 o
   4  10   8        0.25        0.81      1.04 o
   5  10   8        5.32        8.24      1.49 o
 -12  11   8       11.58       13.09      1.96 o
 -11  11   8        2.54        4.11      1.19 o
 -10  11   8       42.98       39.21      1.96 o
  -9  11   8        1.42        3.43      1.09 o
  -8  11   8      146.92      148.17      3.38 o
  -7  11   8       59.88       59.69      2.15 o
  -6  11   8        0.00       -0.45      0.88 o
  -5  11   8       72.50       69.23      2.22 o
  -4  11   8        9.68        7.87      1.59 o
  -3  11   8       15.41       16.33      1.47 o
  -2  11   8       54.55       42.05      2.39 o
  -1  11   8       10.33        8.35      1.52 o
   0  11   8       17.61       15.04      1.84 o
   1  11   8      120.84      133.27      4.07 o
   2  11   8       13.66       17.96      1.89 o
   3  11   8       12.12       15.31      1.89 o
   4  11   8       21.43       24.74      2.17 o
   5  11   8       40.74       48.77      2.80 o
 -12  12   8        7.00        4.89      1.60 o
 -11  12   8       16.16       23.22      2.14 o
 -10  12   8       20.61       22.22      1.68 o
  -9  12   8       90.77       98.21      2.86 o
  -8  12   8      120.48      121.91      3.14 o
  -7  12   8        7.49       15.73      1.98 o
  -6  12   8        0.09        2.66      0.89 o
  -5  12   8       37.47       38.05      2.13 o
  -4  12   8       47.84       46.00      2.12 o
  -3  12   8        3.40        0.79      1.13 o
  -2  12   8      125.92      112.15      4.52 o
  -1  12   8       29.02       33.17      2.34 o
   0  12   8      128.00      130.22      4.10 o
   1  12   8       18.76       15.09      1.82 o
   2  12   8        1.43        3.08      1.46 o
   3  12   8       19.97       27.95      2.35 o
   4  12   8       34.66       46.38      2.85 o
 -11  13   8        2.24        2.18      1.41 o
 -10  13   8       50.75       45.24      2.42 o
  -9  13   8        0.45       -1.14      1.00 o
  -8  13   8        9.10       11.39      1.30 o
  -7  13   8       11.26       15.41      1.43 o
  -6  13   8        2.88        3.07      1.00 o
  -5  13   8        3.31        1.80      1.02 o
  -4  13   8        5.43        4.89      1.18 o
  -3  13   8       65.87       60.79      3.27 o
  -2  13   8       36.79       44.84      2.58 o
  -1  13   8        0.18        0.10      1.21 o
   0  13   8        1.78        2.32      1.22 o
   1  13   8        3.00        4.29      1.56 o
   2  13   8        0.23       -0.16      1.33 o
   3  13   8        0.01        1.10      1.41 o
 -10  14   8       41.50       46.84      2.75 o
  -9  14   8       26.45       26.03      1.83 o
  -8  14   8       36.37       36.20      1.97 o
  -7  14   8       28.67       35.37      1.92 o
  -6  14   8       90.12       95.70      3.06 o
  -5  14   8       55.47       51.55      2.43 o
  -4  14   8        0.68        2.60      1.36 o
  -3  14   8       98.52      116.21      3.89 o
  -2  14   8       25.66       30.78      2.35 o
  -1  14   8        5.03        4.53      1.46 o
   0  14   8       40.20       39.67      2.58 o
   1  14   8       24.79       28.81      2.48 o
   2  14   8        0.64       -0.19      1.33 o
  -9  15   8        0.01        1.99      1.23 o
  -8  15   8        6.57       10.08      1.40 o
  -7  15   8       11.04       13.09      1.52 o
  -6  15   8        4.81        5.67      1.26 o
  -5  15   8        9.61       12.84      1.50 o
  -4  15   8       22.06       24.76      2.57 o
  -3  15   8       11.94       16.86      1.99 o
  -2  15   8        0.99        2.42      1.46 o
  -1  15   8       26.46       25.59      2.35 o
   0  15   8       30.21       31.95      2.57 o
   1  15   8        1.13       -1.85      1.23 o
  -7  16   8        2.73        3.80      1.29 o
  -6  16   8        6.54        8.66      1.41 o
  -5  16   8       38.49       45.12      2.81 o
  -4  16   8        2.72        4.66      1.52 o
  -3  16   8       65.39       69.04      3.35 o
  -2  16   8        7.06        5.01      1.63 o
  -1  16   8        0.29        2.90      1.56 o
 -15   1   9      130.50      132.76      4.84 o
 -14   1   9        1.99        4.76      1.54 o
 -13   1   9      278.75      262.07      6.16 o
 -12   1   9      203.44      195.25      5.14 o
 -11   1   9        0.23        1.40      1.23 o
 -10   1   9       87.56       93.75      3.34 o
  -9   1   9      138.12      135.48      3.25 o
  -8   1   9       65.05       62.33      2.19 o
  -7   1   9      140.47      133.63      3.15 o
  -6   1   9        0.34        1.02      0.62 o
  -5   1   9      288.47      291.74      4.13 o
  -4   1   9      156.57      133.39      2.78 o
  -3   1   9      439.06      412.88      4.92 o
  -2   1   9       38.58       37.33      1.40 o
  -1   1   9      142.24      131.04      2.44 o
   0   1   9      313.99      281.30      3.85 o
   1   1   9      363.54      350.63      4.79 o
   2   1   9       72.33       70.05      2.29 o
   3   1   9       85.69       70.93      2.88 o
   4   1   9      154.39      149.30      4.51 o
   5   1   9        1.09        3.96      1.36 o
   6   1   9       16.73       15.93      1.86 o
 -15   2   9       22.37       23.87      2.25 o
 -14   2   9       14.09       19.39      2.14 o
 -13   2   9       60.19       53.28      2.88 o
 -12   2   9        4.74        6.38      1.52 o
 -11   2   9       60.26       60.32      2.39 o
 -10   2   9      157.20      155.96      3.73 o
  -9   2   9       31.90       33.01      1.82 o
  -8   2   9      111.16      111.35      4.02 o
  -7   2   9        1.06        1.33      0.72 o
  -6   2   9      122.35      110.69      3.13 o
  -5   2   9       16.09       18.12      1.19 o
  -4   2   9       61.82       56.71      1.76 o
  -3   2   9      280.69      255.88      3.52 o
  -2   2   9      512.56      422.86      6.09 o
  -1   2   9      226.80      236.30      3.42 o
   0   2   9       54.20       49.60      1.65 o
   1   2   9        2.10        3.88      0.88 o
   2   2   9       38.36       41.86      1.75 o
   3   2   9       70.02       80.99      5.68 o
   4   2   9       29.43       28.12      2.23 o
   5   2   9      131.51      135.15      4.06 o
   6   2   9       56.83       55.64      2.93 o
 -15   3   9        7.35        3.31      1.50 o
 -14   3   9        8.27        8.15      1.96 o
 -13   3   9       54.16       51.05      2.70 o
 -12   3   9      163.24      141.06      3.58 o
 -11   3   9       58.71       50.35      2.25 o
 -10   3   9        0.07        0.19      1.02 o
  -9   3   9       21.39       19.38      1.45 o
  -8   3   9       16.03       16.37      1.21 o
  -7   3   9       77.44       73.33      2.14 o
  -6   3   9       65.73       58.49      1.95 o
  -5   3   9        1.44        1.02      0.76 o
  -4   3   9      451.80      448.71      6.30 o
  -3   3   9       33.50       32.19      1.37 o
  -2   3   9       19.23       23.58      1.18 o
  -1   3   9       34.80       38.75      1.50 o
   0   3   9        1.23        3.77      0.88 o
   1   3   9        1.65        4.11      0.85 o
   2   3   9       20.05       24.13      1.43 o
   3   3   9       47.52       56.80      3.73 o
   4   3   9        0.94        1.97      1.26 o
   5   3   9        6.38        8.75      1.52 o
   6   3   9        9.86       14.53      1.92 o
 -15   4   9        0.01        2.04      1.44 o
 -14   4   9       12.50       14.76      2.03 o
 -13   4   9        1.91        1.61      1.25 o
 -12   4   9       75.91       69.32      2.62 o
 -11   4   9        4.31        7.05      1.29 o
 -10   4   9      420.37      390.41      5.91 o
  -9   4   9      326.70      301.36      4.90 o
  -8   4   9       70.73       62.80      2.73 o
  -7   4   9      208.60      203.88      3.77 o
  -6   4   9      300.42      266.63      4.55 o
  -5   4   9      111.02       91.45      2.68 o
  -4   4   9       57.05       46.17      1.92 o
  -3   4   9       17.07       19.64      1.26 o
  -2   4   9      940.12      854.40     10.19 o
  -1   4   9      539.42      539.54      6.13 o
   0   4   9       91.28       86.00      2.40 o
   1   4   9      222.66      220.52      3.92 o
   2   4   9        8.88       10.62      1.16 o
   3   4   9       30.16       22.52      1.47 o
   4   4   9        0.60        0.99      0.96 o
   5   4   9      120.97      139.73      4.23 o
   6   4   9       64.58       62.26      3.04 o
 -15   5   9       15.58       20.03      2.04 o
 -14   5   9        2.63        4.66      1.53 o
 -13   5   9      129.25      120.26      3.47 o
 -12   5   9       64.55       62.48      2.55 o
 -11   5   9       86.57       86.80      2.89 o
 -10   5   9        7.97        9.43      1.24 o
  -9   5   9       13.94       15.55      1.35 o
  -8   5   9      255.43      238.44      4.21 o
  -7   5   9       48.34       34.13      1.65 o
  -6   5   9       46.44       42.79      1.75 o
  -5   5   9       51.79       45.39      1.75 o
  -4   5   9        2.67        2.79      0.82 o
  -3   5   9       37.76       39.59      1.75 o
  -2   5   9        7.31        7.77      1.06 o
  -1   5   9      373.91      347.94      5.71 o
   0   5   9      114.91      116.78      4.83 o
   1   5   9      206.99      201.29      3.74 o
   2   5   9        6.51        4.90      1.00 o
   3   5   9      122.28      132.31      3.10 o
   4   5   9        3.05        2.41      1.08 o
   5   5   9        7.29        5.73      1.46 o
   6   5   9        1.46        0.41      1.38 o
 -14   6   9        7.75        6.26      1.33 o
 -13   6   9        3.92        5.93      1.33 o
 -12   6   9       28.33       28.76      2.38 o
 -11   6   9       36.24       40.86      1.94 o
 -10   6   9      104.86       91.76      2.60 o
  -9   6   9       86.13       90.25      2.60 o
  -8   6   9        3.55        3.28      1.04 o
  -7   6   9       26.40       24.53      1.49 o
  -6   6   9        9.34        7.37      1.25 o
  -5   6   9       26.78       28.07      1.56 o
  -4   6   9      113.91       96.18      2.51 o
  -3   6   9       61.35       57.73      2.53 o
  -2   6   9        0.47       -1.05      0.81 o
  -1   6   9        0.15       -0.79      1.13 o
   0   6   9        0.00        1.66      1.16 o
   1   6   9        3.96        3.93      1.12 o
   2   6   9       27.56       30.43      1.62 o
   3   6   9        8.30       11.77      1.24 o
   4   6   9       23.40       20.98      1.51 o
   5   6   9       45.57       44.94      2.28 o
 -14   7   9        9.93        8.42      2.42 o
 -13   7   9       72.24       78.45      2.91 o
 -12   7   9      130.01      119.94      3.44 o
 -11   7   9        0.04       -0.12      0.93 o
 -10   7   9       60.25       52.56      2.25 o
  -9   7   9      117.66      125.77      3.32 o
  -8   7   9     1046.96      960.28     11.85 o
  -7   7   9        0.28        3.31      1.00 o
  -6   7   9      602.50      554.76      7.61 o
  -5   7   9      304.06      295.54      4.89 o
  -4   7   9       21.72       24.63      1.52 o
  -3   7   9      183.77      167.31      4.88 o
  -2   7   9       81.77       70.27      2.49 o
  -1   7   9      392.64      390.82      7.47 o
   0   7   9       43.53       40.51      2.35 o
   1   7   9       88.16       79.21      2.84 o
   2   7   9       11.65       12.86      1.40 o
   3   7   9       98.18       96.87      3.02 o
   4   7   9        8.51        8.96      1.22 o
   5   7   9        1.55        1.47      1.18 o
 -14   8   9        0.79        1.59      1.36 o
 -13   8   9       48.08       56.78      2.76 o
 -12   8   9        1.76        1.27      1.07 o
 -11   8   9       77.27       70.14      2.49 o
 -10   8   9       24.27       24.28      1.65 o
  -9   8   9       27.18       33.51      1.78 o
  -8   8   9       26.05       26.74      1.65 o
  -7   8   9       49.18       55.71      2.08 o
  -6   8   9      117.35      104.96      4.05 o
  -5   8   9      189.40      175.78      3.62 o
  -4   8   9        9.55        9.69      1.14 o
  -3   8   9        6.99        8.94      1.37 o
  -2   8   9      411.67      391.78      7.59 o
  -1   8   9      171.11      158.35      5.43 o
   0   8   9       84.99       74.14      3.00 o
   1   8   9       68.34       66.72      2.93 o
   2   8   9        4.17        7.50      1.33 o
   3   8   9       27.73       30.99      1.96 o
   4   8   9       11.49       16.91      1.67 o
   5   8   9       86.39       93.62      3.53 o
 -13   9   9        0.00        0.76      1.04 o
 -12   9   9        0.00        0.25      1.06 o
 -11   9   9        2.54        5.25      1.24 o
 -10   9   9       10.36       10.77      1.35 o
  -9   9   9        7.09        7.66      1.18 o
  -8   9   9       65.11       52.14      2.46 o
  -7   9   9       38.81       36.00      1.81 o
  -6   9   9       92.92       85.65      2.48 o
  -5   9   9       85.72       74.52      3.78 o
  -4   9   9       18.53       20.92      1.91 o
  -3   9   9       16.15       14.93      1.54 o
  -2   9   9       11.28       16.16      2.25 o
  -1   9   9       39.02       38.91      2.41 o
   0   9   9      160.54      147.15      5.88 o
   1   9   9       47.52       56.16      2.85 o
   2   9   9       43.23       39.00      2.57 o
   3   9   9       32.14       27.50      2.11 o
   4   9   9       40.67       48.51      2.54 o
 -13  10   9       53.66       63.64      5.69 o
 -12  10   9       11.85       11.13      1.47 o
 -11  10   9      244.83      256.81      5.30 o
 -10  10   9      321.00      324.41      5.63 o
  -9  10   9       23.19       28.24      1.89 o
  -8  10   9      211.86      187.79      3.91 o
  -7  10   9       16.72       22.08      1.57 o
  -6  10   9        8.98       12.27      1.32 o
  -5  10   9       48.33       48.20      2.18 o
  -4  10   9      149.87      124.97      3.29 o
  -3  10   9      100.14       90.90      3.45 o
  -2  10   9      285.44      276.00      6.16 o
  -1  10   9       86.64       96.31      3.54 o
   0  10   9        5.01        4.93      1.52 o
   1  10   9       16.27       20.01      1.92 o
   2  10   9       55.44       62.94      3.13 o
   3  10   9       83.19       80.86      3.60 o
   4  10   9       21.98       29.74      2.81 o
 -12  11   9       63.53       80.52      2.78 o
 -11  11   9       21.63       26.73      1.86 o
 -10  11   9       57.58       70.51      2.59 o
  -9  11   9       45.93       49.55      2.18 o
  -8  11   9        0.04        1.01      1.07 o
  -7  11   9       14.68       16.93      1.44 o
  -6  11   9       27.78       29.12      1.87 o
  -5  11   9       30.60       28.99      1.91 o
  -4  11   9       10.11       11.05      1.50 o
  -3  11   9      450.08      450.82      8.54 o
  -2  11   9      101.08       92.80      3.54 o
  -1  11   9        0.09        1.25      1.36 o
   0  11   9      141.18      145.78      4.35 o
   1  11   9       51.76       50.86      3.63 o
   2  11   9        0.27       -0.69      1.29 o
   3  11   9       78.24       76.28      3.54 o
 -11  12   9       62.46       73.02      4.19 o
 -10  12   9       35.87       38.62      2.10 o
  -9  12   9       10.74       13.23      1.46 o
  -8  12   9       23.60       20.79      1.64 o
  -7  12   9        4.76        8.52      1.29 o
  -6  12   9       16.57       16.96      1.59 o
  -5  12   9      184.61      185.31      4.27 o
  -4  12   9        0.59        1.25      1.36 o
  -3  12   9       23.41       23.79      2.62 o
  -2  12   9       15.82       16.19      1.92 o
  -1  12   9        0.02        1.06      1.63 o
   0  12   9        1.46        2.99      1.52 o
   1  12   9        3.13        3.14      1.56 o
   2  12   9        0.60        3.46      1.61 o
 -10  13   9       16.88       25.36      1.85 o
  -9  13   9      154.88      185.19      4.54 o
  -8  13   9       50.54       53.60      2.29 o
  -7  13   9        4.68        9.67      1.47 o
  -6  13   9       29.00       34.99      2.12 o
  -5  13   9        5.46        4.89      1.37 o
  -4  13   9       41.66       47.54      2.80 o
  -3  13   9       97.81      111.64      3.95 o
  -2  13   9       57.47       60.41      3.10 o
  -1  13   9        1.21        1.06      1.46 o
   0  13   9       98.83      113.60      4.61 o
   1  13   9      113.34      125.50      4.35 o
  -9  14   9        6.28        7.25      1.35 o
  -8  14   9       42.91       49.00      2.29 o
  -7  14   9       14.60       17.57      1.94 o
  -6  14   9        2.58        4.27      1.29 o
  -5  14   9       80.84       73.99      3.25 o
  -4  14   9        3.76        3.76      1.56 o
  -3  14   9        3.26        7.37      1.69 o
  -2  14   9        0.09        3.17      1.46 o
  -1  14   9       74.78       79.48      3.60 o
   0  14   9       62.08       66.16      3.48 o
  -7  15   9        1.53        1.59      1.33 o
  -6  15   9       53.75       60.89      2.65 o
  -5  15   9        3.00        5.14      1.52 o
  -4  15   9       41.97       40.08      2.70 o
  -3  15   9        2.74        4.02      1.56 o
  -2  15   9        5.42        4.73      1.71 o
 -15   0  10       57.41       73.02      4.96 o
 -14   0  10        0.89        1.50      2.06 o
 -13   0  10        1.68       -0.70      1.74 o
 -12   0  10       85.58       95.95      5.89 o
 -11   0  10      283.02      264.17      8.63 o
 -10   0  10        1.53        4.98      1.92 o
  -9   0  10       10.66        7.02      1.92 o
  -8   0  10       11.47        8.93      2.27 o
  -7   0  10       98.95      104.54      4.96 o
  -6   0  10       23.05       23.18      2.56 o
  -5   0  10       25.97       25.41      2.06 o
  -4   0  10      102.96       99.86      3.27 o
  -3   0  10      224.30      195.05      4.40 o
  -2   0  10      553.67      554.10      9.10 o
  -1   0  10       20.98       18.42      1.69 o
   0   0  10       15.17       14.09      1.59 o
   1   0  10      191.39      187.05      6.38 o
   2   0  10       55.61       60.04      3.67 o
   3   0  10        5.53        7.40      1.84 o
   4   0  10        2.73        9.54      2.17 o
   5   0  10        3.98        4.98      1.92 o
 -15   1  10       10.66       15.59      2.09 o
 -14   1  10        0.56       -0.34      1.36 o
 -13   1  10        0.27       -0.76      1.29 o
 -12   1  10        4.14        5.33      1.46 o
 -11   1  10       15.48       22.23      2.02 o
 -10   1  10       49.95       50.27      2.60 o
  -9   1  10        8.73        8.33      1.46 o
  -8   1  10       60.73       57.39      2.66 o
  -7   1  10       46.57       43.97      1.92 o
  -6   1  10        2.78        0.68      0.84 o
  -5   1  10       17.70       17.58      1.35 o
  -4   1  10       28.78       28.04      1.32 o
  -3   1  10      106.99      100.14      2.72 o
  -2   1  10       22.82       20.99      1.40 o
  -1   1  10       95.42       90.12      2.29 o
   0   1  10       38.07       47.35      1.73 o
   1   1  10      131.81      134.36      3.27 o
   2   1  10       16.47       14.42      1.69 o
   3   1  10       30.10       36.74      2.30 o
   4   1  10        0.50        2.08      1.23 o
   5   1  10        0.12       -0.16      1.23 o
 -15   2  10       74.28       87.87      3.71 o
 -14   2  10        6.06        6.56      1.63 o
 -13   2  10       34.34       41.81      2.68 o
 -12   2  10        9.31        7.96      1.61 o
 -11   2  10       14.73       17.11      2.35 o
 -10   2  10        0.57       -0.92      1.14 o
  -9   2  10       71.55       67.60      2.43 o
  -8   2  10        4.45        5.30      1.05 o
  -7   2  10       65.65       61.00      2.23 o
  -6   2  10       44.73       42.35      1.96 o
  -5   2  10       20.82       20.04      1.29 o
  -4   2  10        8.92        8.29      1.06 o
  -3   2  10        4.34        1.12      0.98 o
  -2   2  10      375.58      355.08      4.63 o
  -1   2  10      126.32      130.06      3.04 o
   0   2  10       19.37       19.85      1.36 o
   1   2  10       13.49        9.55      1.15 o
   2   2  10        3.13        5.35      1.23 o
   3   2  10       24.74       27.19      2.55 o
   4   2  10       17.03       20.70      2.02 o
   5   2  10       17.42       14.86      1.92 o
 -15   3  10        0.51        1.88      1.46 o
 -14   3  10        1.31        2.94      1.46 o
 -13   3  10        0.24       -0.85      1.70 o
 -12   3  10        2.00        1.21      1.29 o
 -11   3  10       52.44       47.85      2.70 o
 -10   3  10       79.39       83.73      2.90 o
  -9   3  10      247.48      238.24      4.86 o
  -8   3  10       11.40       14.07      1.42 o
  -7   3  10       79.65       71.71      2.19 o
  -6   3  10        3.11        4.97      0.98 o
  -5   3  10      265.23      223.58      4.05 o
  -4   3  10      444.34      418.21      6.18 o
  -3   3  10      108.69      100.17      2.67 o
  -2   3  10       90.44       85.16      2.42 o
  -1   3  10       13.29        8.16      1.06 o
   0   3  10       84.27      107.44      2.70 o
   1   3  10        2.41        2.98      0.91 o
   2   3  10       21.72       20.12      1.56 o
   3   3  10       40.63       45.98      2.48 o
   4   3  10       15.23       18.42      1.92 o
   5   3  10        4.70        7.16      1.56 o
 -14   4  10        0.11       -0.91      1.29 o
 -13   4  10        1.93        1.96      1.41 o
 -12   4  10       44.83       43.83      2.37 o
 -11   4  10        6.24        5.94      1.31 o
 -10   4  10       19.82       20.81      1.68 o
  -9   4  10      125.65      105.52      3.15 o
  -8   4  10       71.08       70.63      2.49 o
  -7   4  10      184.34      180.79      3.64 o
  -6   4  10        6.41        4.91      1.04 o
  -5   4  10        7.28        6.52      1.11 o
  -4   4  10       27.00       28.89      1.99 o
  -3   4  10      109.49       90.87      2.65 o
  -2   4  10        0.97        1.55      1.36 o
  -1   4  10       39.69       32.75      3.33 o
   0   4  10       72.19       65.62      2.39 o
   1   4  10       25.42       31.07      1.64 o
   2   4  10       10.85       12.38      1.38 o
   3   4  10        0.92        1.65      1.08 o
   4   4  10        2.73        2.81      1.43 o
   5   4  10       10.05       13.69      1.79 o
 -14   5  10        0.84        2.72      1.57 o
 -13   5  10        8.72        9.26      1.50 o
 -12   5  10        0.63        0.18      1.22 o
 -11   5  10       52.74       48.39      2.29 o
 -10   5  10        7.20       10.93      1.43 o
  -9   5  10       52.98       52.57      2.36 o
  -8   5  10       46.54       51.91      3.28 o
  -7   5  10      113.16       95.98      2.90 o
  -6   5  10        0.41        0.41      0.87 o
  -5   5  10      213.70      207.44      4.00 o
  -4   5  10      391.06      352.61      5.53 o
  -3   5  10       35.34       33.87      1.75 o
  -2   5  10      286.03      285.61      5.34 o
  -1   5  10       33.78       32.21      2.14 o
   0   5  10        1.46        2.35      1.47 o
   1   5  10        5.30        6.31      1.19 o
   2   5  10       13.64       16.10      1.57 o
   3   5  10       48.12       52.24      2.32 o
   4   5  10       14.86       18.70      2.59 o
 -14   6  10        0.11        1.51      1.19 o
 -13   6  10       22.27       33.97      2.14 o
 -12   6  10       58.93       64.29      2.69 o
 -11   6  10        9.03       13.08      1.56 o
 -10   6  10        9.93        9.40      1.22 o
  -9   6  10       18.45       24.64      1.61 o
  -8   6  10      385.62      369.22      6.49 o
  -7   6  10       25.60       23.14      1.52 o
  -6   6  10       50.57       52.30      1.99 o
  -5   6  10      102.46      106.30      2.77 o
  -4   6  10       86.84       77.94      2.45 o
  -3   6  10        0.77       -0.36      1.10 o
  -2   6  10      439.59      426.37     10.13 o
  -1   6  10       39.04       41.37      2.48 o
   0   6  10        0.65       -0.36      1.61 o
   1   6  10       95.67       94.37      3.36 o
   2   6  10       52.44       54.80      2.38 o
   3   6  10        0.03       -0.94      0.99 o
   4   6  10       28.35       32.36      2.27 o
 -14   7  10        0.72        2.31      1.29 o
 -13   7  10        0.38        0.91      1.22 o
 -12   7  10        2.40        2.85      1.25 o
 -11   7  10       13.66       13.02      1.47 o
 -10   7  10       57.72       60.88      2.54 o
  -9   7  10       13.47       20.08      1.53 o
  -8   7  10        8.79        9.37      1.21 o
  -7   7  10        9.07       12.83      1.31 o
  -6   7  10       18.77       16.83      1.41 o
  -5   7  10       16.64       16.66      1.38 o
  -4   7  10       23.14       24.33      1.52 o
  -3   7  10      209.23      212.76      4.51 o
  -2   7  10       21.43       23.93      2.09 o
  -1   7  10       82.40       80.34      4.66 o
   0   7  10        4.33        2.66      1.33 o
   1   7  10        0.32        0.93      1.23 o
   2   7  10       21.01       15.86      1.86 o
   3   7  10       10.53       15.51      1.64 o
   4   7  10        1.79        2.84      1.44 o
 -13   8  10        8.39       10.82      1.61 o
 -12   8  10       14.25       18.24      1.62 o
 -11   8  10       31.79       29.51      1.87 o
 -10   8  10        1.75        4.24      1.14 o
  -9   8  10       28.71       28.42      1.74 o
  -8   8  10       80.08       74.69      2.42 o
  -7   8  10       21.49       20.16      1.55 o
  -6   8  10       63.26       61.62      2.19 o
  -5   8  10        1.35        0.82      0.85 o
  -4   8  10        1.28        1.41      1.10 o
  -3   8  10        3.22        5.07      1.46 o
  -2   8  10       31.48       27.31      2.14 o
  -1   8  10        0.50        0.08      1.18 o
   0   8  10       18.04       17.46      1.96 o
   1   8  10      111.17      109.28      3.77 o
   2   8  10       17.43       19.53      2.11 o
   3   8  10       16.56       16.81      2.07 o
 -13   9  10       35.83       41.62      2.38 o
 -12   9  10        3.55        6.74      1.59 o
 -11   9  10       26.07       35.48      2.16 o
 -10   9  10      104.62      112.70      3.28 o
  -9   9  10       25.96       27.05      1.71 o
  -8   9  10       32.34       33.69      1.84 o
  -7   9  10       63.63       68.11      3.88 o
  -6   9  10        0.07       -0.71      0.85 o
  -5   9  10        0.03       -1.48      0.99 o
  -4   9  10       98.04       94.27      2.97 o
  -3   9  10       65.35       75.35      3.27 o
  -2   9  10       67.86       73.95      3.17 o
  -1   9  10      166.39      156.27      4.52 o
   0   9  10       30.71       35.09      2.53 o
   1   9  10        2.02        0.04      1.31 o
   2   9  10       23.29       29.61      2.39 o
   3   9  10       77.41       91.40      4.80 o
 -12  10  10       24.90       32.34      2.02 o
 -11  10  10        4.59        6.03      1.63 o
 -10  10  10        0.04       -0.53      1.06 o
  -9  10  10        2.56        3.15      1.18 o
  -8  10  10       78.69       89.37      2.75 o
  -7  10  10       43.75       42.21      1.97 o
  -6  10  10        5.85        6.56      1.55 o
  -5  10  10       96.22       83.05      2.84 o
  -4  10  10       24.73       31.05      2.75 o
  -3  10  10        7.81        9.27      1.73 o
  -2  10  10      116.06      130.00      4.12 o
  -1  10  10        0.26       -0.15      1.29 o
   0  10  10        5.12        9.35      2.16 o
   1  10  10        2.80        3.52      1.56 o
   2  10  10        7.12        5.92      1.75 o
 -11  11  10       93.93       93.67      3.04 o
 -10  11  10       16.20       15.36      1.58 o
  -9  11  10        1.12        2.82      1.20 o
  -8  11  10       30.61       35.57      1.97 o
  -7  11  10        0.84        1.04      1.00 o
  -6  11  10        0.03       -1.48      0.99 o
  -5  11  10        0.84        1.43      1.28 o
  -4  11  10       66.31       69.05      3.60 o
  -3  11  10       16.54       19.29      2.07 o
  -2  11  10        1.40        2.11      1.57 o
  -1  11  10       35.78       37.53      2.67 o
   0  11  10       62.04       58.96      3.21 o
   1  11  10        2.33        1.91      1.61 o
 -10  12  10       28.45       35.63      2.10 o
  -9  12  10       20.58       27.35      1.87 o
  -8  12  10        6.73        3.53      1.12 o
  -7  12  10        9.33        6.39      1.37 o
  -6  12  10       30.14       42.15      2.25 o
  -5  12  10      108.74      104.74      5.23 o
  -4  12  10        0.14        0.04      1.63 o
  -3  12  10       33.81       41.32      2.70 o
  -2  12  10      146.63      160.18      4.78 o
  -1  12  10       28.72       27.50      3.47 o
   0  12  10        9.06        7.59      1.81 o
  -9  13  10        1.61        0.76      1.25 o
  -8  13  10        0.01        2.29      1.26 o
  -7  13  10        0.10        0.66      1.11 o
  -6  13  10       18.35       17.31      1.74 o
  -5  13  10       10.27        7.47      1.75 o
  -4  13  10        0.13        2.65      1.46 o
  -3  13  10        0.78        3.35      1.46 o
  -2  13  10       14.14       16.84      2.11 o
  -1  13  10        3.31        3.96      1.67 o
  -7  14  10        9.22       11.33      1.72 o
  -6  14  10       64.34       71.40      3.44 o
  -5  14  10       10.61        9.29      1.84 o
  -4  14  10        0.67        1.71      1.46 o
  -3  14  10       43.70       53.66      3.26 o
 -14   1  11       24.70       23.33      2.34 o
 -13   1  11        3.53        4.48      1.56 o
 -12   1  11       35.85       38.45      2.66 o
 -11   1  11      371.35      370.78      7.81 o
 -10   1  11        1.82        3.42      1.52 o
  -9   1  11      290.65      294.02      6.68 o
  -8   1  11      163.43      164.88      4.70 o
  -7   1  11       31.95       25.72      2.09 o
  -6   1  11      133.42      133.35      4.07 o
  -5   1  11      625.88      612.30      9.30 o
  -4   1  11      486.92      464.36      6.82 o
  -3   1  11      182.71      178.01      3.78 o
  -2   1  11      241.22      260.27      4.79 o
  -1   1  11      222.62      220.41      3.78 o
   0   1  11       18.41       18.69      1.49 o
   1   1  11       35.02       41.56      2.78 o
   2   1  11       27.16       31.45      2.23 o
   3   1  11        0.79        2.49      1.36 o
 -14   2  11        1.79        3.98      1.56 o
 -13   2  11      140.13      149.16      4.69 o
 -12   2  11       36.49       35.23      2.60 o
 -11   2  11        6.73        8.25      1.79 o
 -10   2  11      114.67      129.51      4.24 o
  -9   2  11      249.81      236.55      5.77 o
  -8   2  11       75.72       77.73      3.28 o
  -7   2  11      578.15      581.90      9.05 o
  -6   2  11       46.56       36.68      2.30 o
  -5   2  11      465.80      456.74      6.75 o
  -4   2  11       48.87       58.47      2.24 o
  -3   2  11        0.92        0.34      1.07 o
  -2   2  11      305.46      315.73      5.23 o
  -1   2  11        1.98        4.61      1.19 o
   0   2  11      106.15      124.20      3.01 o
   1   2  11       46.58       51.34      2.53 o
   2   2  11       17.27       19.31      2.26 o
   3   2  11       21.33       23.73      2.43 o
 -14   3  11       24.38       23.26      2.37 o
 -13   3  11        0.89        1.14      1.41 o
 -12   3  11       24.94       31.24      2.43 o
 -11   3  11       18.63       16.52      1.97 o
 -10   3  11        7.76       11.68      1.97 o
  -9   3  11       57.17       51.28      3.14 o
  -8   3  11        5.39        3.76      1.30 o
  -7   3  11       16.60       15.44      1.84 o
  -6   3  11      183.71      186.20      3.83 o
  -5   3  11       27.49       26.56      1.75 o
  -4   3  11      201.57      203.71      4.03 o
  -3   3  11        2.21       -1.42      0.95 o
  -2   3  11       29.40       23.66      1.74 o
  -1   3  11        0.86        2.52      1.29 o
   0   3  11        3.06        5.09      1.26 o
   1   3  11        0.30       -0.07      1.10 o
   2   3  11        2.55        2.29      1.29 o
   3   3  11        0.80        2.96      1.29 o
 -14   4  11        3.98        5.89      1.69 o
 -13   4  11       15.50       14.57      2.04 o
 -12   4  11       23.20       22.74      2.32 o
 -11   4  11       19.67       21.07      2.14 o
 -10   4  11      246.48      247.38      5.19 o
  -9   4  11      540.47      512.57      9.62 o
  -8   4  11       77.26       81.17      3.33 o
  -7   4  11      316.32      298.14      5.61 o
  -6   4  11       77.44       77.83      2.60 o
  -5   4  11      161.39      169.30      4.66 o
  -4   4  11      150.04      152.35      3.44 o
  -3   4  11        0.85       -0.33      0.88 o
  -2   4  11       14.74       14.27      1.75 o
  -1   4  11       66.88       80.00      3.22 o
   0   4  11       53.77       69.92      2.98 o
   1   4  11       24.02       25.55      1.84 o
   2   4  11       12.27       22.42      2.29 o
   3   4  11       22.57       27.77      2.67 o
 -14   5  11       15.73       13.83      2.04 o
 -13   5  11        0.04       -0.57      1.46 o
 -12   5  11      101.71      103.13      3.94 o
 -11   5  11      195.49      195.86      4.64 o
 -10   5  11        9.19        8.52      1.49 o
  -9   5  11       14.08       21.42      1.81 o
  -8   5  11       83.79       91.12      4.60 o
  -7   5  11       44.90       35.91      1.84 o
  -6   5  11        0.77       -0.43      1.08 o
  -5   5  11       17.46       21.96      1.56 o
  -4   5  11      133.37      128.22      3.17 o
  -3   5  11      142.55      145.35      3.71 o
  -2   5  11        3.24        5.37      1.83 o
  -1   5  11        5.63        6.00      1.52 o
   0   5  11       32.24       34.53      2.29 o
   1   5  11        4.18        7.06      1.52 o
   2   5  11       75.92       85.21      3.83 o
   3   5  11        1.59        2.38      1.57 o
 -13   6  11        6.25        5.22      1.69 o
 -12   6  11       18.21       13.55      1.73 o
 -11   6  11        0.04        1.19      1.29 o
 -10   6  11        5.63        5.79      1.38 o
  -9   6  11        0.02        0.25      1.02 o
  -8   6  11        4.18        5.00      1.14 o
  -7   6  11        8.41        6.64      1.19 o
  -6   6  11        4.13        2.88      1.09 o
  -5   6  11       28.10       28.82      2.16 o
  -4   6  11        6.10        6.20      1.37 o
  -3   6  11       13.77       19.44      2.04 o
  -2   6  11       24.35       27.52      3.14 o
  -1   6  11       16.86       18.92      2.03 o
   0   6  11       61.04       66.62      3.05 o
   1   6  11        9.30        3.78      1.64 o
   2   6  11        0.92        1.19      1.33 o
 -13   7  11        0.02        1.78      1.33 o
 -12   7  11       37.17       35.92      2.66 o
 -11   7  11      143.37      134.63      3.84 o
 -10   7  11        4.52        3.48      1.46 o
  -9   7  11        0.16       -1.43      0.95 o
  -8   7  11       39.77       39.70      1.95 o
  -7   7  11      212.74      206.25      4.68 o
  -6   7  11        0.70        1.01      1.04 o
  -5   7  11      121.87      123.69      5.51 o
  -4   7  11      127.89      137.34      3.66 o
  -3   7  11      175.38      170.13      5.82 o
  -2   7  11      104.16      107.21      3.73 o
  -1   7  11       10.93       10.19      2.22 o
   0   7  11       30.26       31.66      2.46 o
   1   7  11       14.93       18.88      2.11 o
   2   7  11       33.62       38.67      3.04 o
 -12   8  11       21.54       21.29      1.94 o
 -11   8  11        1.47        2.10      1.33 o
 -10   8  11       51.94       50.61      2.29 o
  -9   8  11       78.95       83.07      2.73 o
  -8   8  11        2.11        3.72      1.14 o
  -7   8  11       30.49       32.86      1.84 o
  -6   8  11       12.19       15.37      1.40 o
  -5   8  11       38.13       37.22      2.15 o
  -4   8  11       36.98       41.70      3.20 o
  -3   8  11       50.83       61.08      3.11 o
  -2   8  11        1.60        5.54      1.61 o
  -1   8  11      173.40      177.91      5.03 o
   0   8  11        2.03        3.92      1.75 o
   1   8  11        1.71        4.92      1.56 o
 -12   9  11        2.67        3.17      1.42 o
 -11   9  11       11.92       15.78      1.69 o
 -10   9  11        9.72        8.84      1.31 o
  -9   9  11        0.55        2.65      1.12 o
  -8   9  11        5.85        5.45      1.18 o
  -7   9  11        9.07        8.78      1.28 o
  -6   9  11        0.05       -0.02      1.02 o
  -5   9  11        0.88        0.32      1.37 o
  -4   9  11        2.93        5.89      1.59 o
  -3   9  11        0.26        0.76      2.46 o
  -2   9  11        6.72        6.78      1.75 o
  -1   9  11        0.62        0.21      1.37 o
   0   9  11       30.36       41.61      2.81 o
   1   9  11        1.09        2.54      1.46 o
 -11  10  11       10.99       16.31      1.64 o
 -10  10  11        4.41        6.29      1.28 o
  -9  10  11       49.75       48.47      2.27 o
  -8  10  11        0.32       -0.27      1.00 o
  -7  10  11       51.60       52.66      2.53 o
  -6  10  11        2.85        3.79      1.33 o
  -5  10  11        0.97        0.78      1.29 o
  -4  10  11       14.35       13.16      1.86 o
  -3  10  11      114.63      114.52      4.05 o
  -2  10  11       55.23       61.99      3.27 o
  -1  10  11      136.71      144.62      4.73 o
   0  10  11       94.42      106.56      4.07 o
 -10  11  11        0.98        0.46      1.11 o
  -9  11  11       13.72       16.68      1.59 o
  -8  11  11       14.09       15.80      1.55 o
  -7  11  11       21.74       26.01      3.27 o
  -6  11  11        8.10       10.85      1.54 o
  -5  11  11       53.81       53.20      3.47 o
  -4  11  11       29.40       40.12      3.40 o
  -3  11  11       50.06       44.21      2.93 o
  -2  11  11       71.87       88.75      4.45 o
  -1  11  11       19.37       26.23      2.57 o
  -9  12  11        0.11        0.69      1.42 o
  -8  12  11        0.17       -1.85      1.23 o
  -7  12  11       13.16       13.57      1.70 o
  -6  12  11        0.04        1.17      1.41 o
  -5  12  11        2.90        3.05      1.56 o
  -4  12  11       15.92       19.83      2.20 o
  -3  12  11        7.74        7.66      1.86 o
  -2  12  11       47.71       45.08      2.98 o
  -6  13  11        5.61        8.21      1.84 o
  -5  13  11       34.78       42.33      2.90 o
 -14   0  12       10.68       15.70      3.20 o
 -13   0  12        0.71        1.36      2.72 o
 -12   0  12       11.46        3.30      2.17 o
 -11   0  12      130.47      123.36      8.61 o
 -10   0  12      222.46      218.49     11.33 o
  -9   0  12       44.81       54.90      4.98 o
  -8   0  12      314.94      296.98     20.39 o
  -7   0  12       40.97       34.99      3.35 o
  -6   0  12       25.40       29.22      3.20 o
  -5   0  12        3.25        4.53      2.06 o
  -4   0  12        8.95        7.93      2.24 o
  -3   0  12      238.34      250.84      8.16 o
  -2   0  12        8.24        6.34      3.17 o
  -1   0  12       74.33       83.81      6.80 o
   0   0  12        2.36        5.11      1.74 o
   1   0  12       17.01       22.28      2.88 o
   2   0  12       16.15       15.24      2.71 o
 -13   1  12       23.01       20.12      2.25 o
 -12   1  12        0.15       -1.14      1.29 o
 -11   1  12        0.84        1.94      1.86 o
 -10   1  12       47.44       51.27      2.98 o
  -9   1  12       41.22       38.53      2.66 o
  -8   1  12        4.03        1.69      1.46 o
  -7   1  12       10.45       10.87      1.75 o
  -6   1  12       33.04       34.86      2.32 o
  -5   1  12        0.02       -0.06      1.23 o
  -4   1  12      108.86      113.82      4.35 o
  -3   1  12        9.17       10.68      1.49 o
  -2   1  12        3.54        4.22      1.25 o
  -1   1  12        2.73        3.19      1.41 o
   0   1  12        4.17        8.82      2.29 o
   1   1  12        0.10       -1.59      1.06 o
   2   1  12        1.33        1.59      1.36 o
 -13   2  12        3.27        1.67      1.52 o
 -12   2  12        0.87        0.24      1.57 o
 -11   2  12       56.44       57.18      3.11 o
 -10   2  12       69.89       65.71      3.28 o
  -9   2  12        2.33        1.85      1.41 o
  -8   2  12       11.20       13.19      1.86 o
  -7   2  12       45.26       50.25      2.77 o
  -6   2  12       54.63       55.59      2.82 o
  -5   2  12       19.46       18.64      1.92 o
  -4   2  12       35.52       38.12      2.14 o
  -3   2  12       12.44       14.57      1.44 o
  -2   2  12        0.20        0.76      1.47 o
  -1   2  12       45.31       53.42      2.77 o
   0   2  12       12.96       10.91      2.56 o
   1   2  12       31.35       38.92      3.48 o
 -13   3  12       54.15       49.10      3.04 o
 -12   3  12       60.55       67.19      3.37 o
 -11   3  12        3.47        6.61      1.83 o
 -10   3  12      153.35      148.50      4.64 o
  -9   3  12       43.44       37.71      2.57 o
  -8   3  12       10.75        8.73      1.69 o
  -7   3  12        9.93        5.80      1.46 o
  -6   3  12        0.94        0.83      1.40 o
  -5   3  12        0.05        0.37      1.05 o
  -4   3  12        6.63        5.98      1.14 o
  -3   3  12        3.27        5.66      1.19 o
  -2   3  12        0.36       -0.69      1.18 o
  -1   3  12       42.38       41.15      2.62 o
   0   3  12       52.46       58.55      3.55 o
   1   3  12       47.45       48.43      4.76 o
 -13   4  12        0.38        1.27      1.52 o
 -12   4  12       57.77       69.40      3.45 o
 -11   4  12       13.61       16.05      2.14 o
 -10   4  12       41.78       34.56      2.58 o
  -9   4  12       18.87       25.33      2.30 o
  -8   4  12        0.01        0.39      1.08 o
  -7   4  12       16.08       21.51      1.84 o
  -6   4  12        9.81       10.01      1.38 o
  -5   4  12        0.15        0.41      0.93 o
  -4   4  12        9.85       14.15      1.49 o
  -3   4  12        0.13        0.04      1.18 o
  -2   4  12        6.10        6.22      1.46 o
  -1   4  12        0.10       -0.84      1.57 o
   0   4  12       26.56       29.40      2.36 o
   1   4  12        7.33       10.25      4.08 o
 -13   5  12        7.48        5.80      1.69 o
 -12   5  12       17.99       14.80      2.07 o
 -11   5  12        2.85        1.44      1.66 o
 -10   5  12       14.15       15.78      2.66 o
  -9   5  12        7.91        7.43      1.40 o
  -8   5  12        0.65       -0.27      1.12 o
  -7   5  12        0.12       -0.40      1.26 o
  -6   5  12       10.68       10.97      1.33 o
  -5   5  12        0.34       -0.56      0.96 o
  -4   5  12       10.29       12.62      1.51 o
  -3   5  12       13.87       14.60      1.92 o
  -2   5  12       14.84       19.53      2.09 o
  -1   5  12       10.46        9.76      1.75 o
   0   5  12        8.51       10.98      2.09 o
   1   5  12       16.05       22.25      3.03 o
 -12   6  12       19.21       24.43      2.43 o
 -11   6  12       58.78       62.06      3.79 o
 -10   6  12        9.38       12.50      1.62 o
  -9   6  12       21.85       18.11      1.80 o
  -8   6  12        0.51        2.06      1.17 o
  -7   6  12       42.58       46.02      2.14 o
  -6   6  12        0.00       -0.66      1.11 o
  -5   6  12       59.91       60.23      2.59 o
  -4   6  12       26.10       35.05      2.43 o
  -3   6  12        4.81        2.68      1.96 o
  -2   6  12       62.53       62.36      3.17 o
  -1   6  12       55.05       62.43      6.08 o
   0   6  12       31.08       33.54      2.53 o
 -12   7  12        1.41        6.14      1.52 o
 -11   7  12       10.12       13.81      1.76 o
 -10   7  12        4.96        5.03      1.50 o
  -9   7  12        0.43        1.05      1.19 o
  -8   7  12       11.52       11.24      1.44 o
  -7   7  12       37.89       37.51      2.02 o
  -6   7  12        2.00        1.32      1.09 o
  -5   7  12       15.74       19.57      1.78 o
  -4   7  12       69.78       71.81      3.28 o
  -3   7  12       25.78       35.35      2.60 o
  -2   7  12        1.36        0.37      1.42 o
  -1   7  12        3.44        3.74      1.59 o
   0   7  12       48.35       51.76      3.10 o
 -11   8  12       14.12       14.34      1.73 o
 -10   8  12       52.19       55.20      3.35 o
  -9   8  12       17.11       15.74      1.63 o
  -8   8  12       13.67       16.34      1.65 o
  -7   8  12       21.75       23.18      1.74 o
  -6   8  12        6.37        5.63      1.33 o
  -5   8  12       17.22       18.03      2.52 o
  -4   8  12        9.95       11.77      2.75 o
  -3   8  12        0.27       -0.30      1.41 o
  -2   8  12        2.87        4.36      1.69 o
  -1   8  12        4.70        6.13      1.66 o
 -10   9  12        6.17        6.00      1.50 o
  -9   9  12       34.55       42.91      2.24 o
  -8   9  12       27.59       32.47      1.92 o
  -7   9  12        8.97       10.58      1.59 o
  -6   9  12       43.17       50.95      2.53 o
  -5   9  12        5.59        2.97      1.63 o
  -4   9  12       24.49       30.62      2.60 o
  -3   9  12       94.30      104.54      3.96 o
  -2   9  12       14.70       13.93      2.02 o
  -9  10  12        0.16        0.02      1.16 o
  -8  10  12        0.13        0.16      1.23 o
  -7  10  12       25.40       32.60      2.72 o
  -6  10  12        4.85        5.55      1.59 o
  -5  10  12       22.92       26.55      2.43 o
  -4  10  12       14.42       20.39      2.37 o
  -3  10  12        3.61        6.06      1.75 o
  -7  11  12        4.28        6.93      1.52 o
  -6  11  12        9.71        8.45      1.86 o
  -5  11  12        4.14        9.47      1.79 o
 -12   1  13        2.84        2.10      1.63 o
 -11   1  13       35.88       47.75      3.11 o
 -10   1  13      193.71      180.70      5.38 o
  -9   1  13        0.28        1.42      2.01 o
  -8   1  13       12.12       10.18      1.79 o
  -7   1  13        4.29        3.84      1.50 o
  -6   1  13        0.16        0.15      1.19 o
  -5   1  13        2.69        5.67      1.41 o
  -4   1  13       27.46       31.65      2.48 o
  -3   1  13        0.85        1.71      2.06 o
  -2   1  13       54.61       57.99      6.34 o
 -12   2  13       64.59       69.28      3.61 o
 -11   2  13        1.89        2.60      1.81 o
 -10   2  13       36.13       43.64      3.00 o
  -9   2  13        0.02       -0.34      1.36 o
  -8   2  13       17.06       15.98      2.04 o
  -7   2  13        0.69       -1.58      1.18 o
  -6   2  13        8.09       10.28      1.69 o
  -5   2  13       11.58        9.93      1.99 o
  -4   2  13       55.11       55.28      5.43 o
  -3   2  13       46.69       51.43      4.30 o
  -2   2  13        5.20        5.67      1.91 o
  -1   2  13        2.01        2.01      2.17 o
 -12   3  13       14.47       14.77      2.32 o
 -11   3  13        8.12        6.17      1.79 o
 -10   3  13       38.35       35.43      2.70 o
  -9   3  13       39.65       36.75      2.66 o
  -8   3  13        4.26        3.83      1.63 o
  -7   3  13       34.42       40.34      2.54 o
  -6   3  13        1.17       -1.25      1.47 o
  -5   3  13        3.30        5.49      1.46 o
  -4   3  13       11.97       10.89      2.17 o
  -3   3  13       19.47       15.63      2.26 o
  -2   3  13        0.76        1.32      1.46 o
  -1   3  13       11.43       15.98      2.38 o
 -12   4  13       77.15       82.43      5.69 o
 -11   4  13       12.60       13.71      2.14 o
 -10   4  13       15.49       13.48      2.04 o
  -9   4  13        3.75        5.97      1.75 o
  -8   4  13        7.36        8.77      1.75 o
  -7   4  13       17.67       21.12      2.52 o
  -6   4  13       13.70       13.23      1.81 o
  -5   4  13        1.58       -0.62      1.23 o
  -4   4  13        9.40       11.34      2.09 o
  -3   4  13       10.54       13.38      1.92 o
  -2   4  13       15.25       14.71      2.04 o
  -1   4  13        2.40        2.83      1.63 o
 -11   5  13       14.99       15.23      2.12 o
 -10   5  13        1.07       -0.45      1.41 o
  -9   5  13        0.03       -0.54      1.50 o
  -8   5  13        0.58        2.34      1.59 o
  -7   5  13       13.18       16.94      1.78 o
  -6   5  13        2.59        3.23      1.22 o
  -5   5  13        2.17        2.45      1.33 o
  -4   5  13       44.31       51.99      2.94 o
  -3   5  13       11.12       11.21      1.89 o
  -2   5  13        8.41        8.37      1.79 o
 -11   6  13        0.74        0.79      1.44 o
 -10   6  13        5.90        7.36      1.81 o
  -9   6  13        1.66        1.28      1.59 o
  -8   6  13        8.93       12.19      2.58 o
  -7   6  13        2.18        0.78      1.19 o
  -6   6  13        1.05        0.79      1.63 o
  -5   6  13       12.19       11.59      1.86 o
  -4   6  13        5.17        9.05      1.79 o
  -3   6  13        6.33        5.55      1.81 o
  -2   6  13        3.79        7.81      1.81 o
 -10   7  13       42.39       50.16      2.66 o
  -9   7  13        0.64        3.20      1.45 o
  -8   7  13        3.49        6.16      1.70 o
  -7   7  13       20.07       20.89      2.07 o
  -6   7  13        9.03       12.83      1.64 o
  -5   7  13       21.34       28.02      3.19 o
  -4   7  13       52.84       62.57      3.28 o
  -3   7  13       13.92       18.76      2.29 o
  -9   8  13       10.22       11.30      1.73 o
  -8   8  13       36.74       47.41      2.56 o
  -7   8  13        9.79       12.09      1.93 o
  -6   8  13       33.40       36.14      2.70 o
  -5   8  13        0.28        0.92      1.77 o
  -4   8  13        0.48        1.05      1.50 o
 -10   0  14       32.84       44.94      6.80 o
  -9   0  14       79.85       85.85      5.45 o
  -8   0  14        0.39        3.17      2.27 o
  -7   0  14       84.28       96.14      5.45 o
  -6   0  14       40.59       47.88      4.16 o
  -5   0  14        6.67       10.82      4.30 o
  -4   0  14       51.42       57.69      9.29 o
 -10   1  14        0.02       -0.42      1.56 o
  -9   1  14        1.64        1.79      1.52 o
  -8   1  14        0.15       -0.29      1.41 o
  -7   1  14        8.83       12.42      1.97 o
  -6   1  14        7.16       10.90      1.92 o
  -5   1  14       31.96       34.96      2.54 o
  -4   1  14        0.00        1.07      1.73 o
 -10   2  14       26.84       36.00      3.60 o
  -9   2  14       28.26       35.47      2.77 o
  -8   2  14        0.54       -0.42      1.37 o
  -7   2  14        2.60        2.42      1.46 o
  -6   2  14        0.02       -1.43      1.27 o
  -5   2  14        0.53       -1.64      1.41 o
  -4   2  14       12.59       24.46      4.53 o
  -9   3  14        2.10        2.83      1.63 o
  -8   3  14        0.56        0.62      1.50 o
  -7   3  14        7.17        8.66      1.84 o
  -6   3  14        1.48        2.34      1.70 o
  -5   3  14       90.03       98.71      5.28 o
  -4   3  14       10.57       11.92      3.03 o
  -9   4  14        4.60        5.26      1.82 o
  -8   4  14        2.46        3.75      1.77 o
  -7   4  14       12.95       17.09      2.20 o
  -6   4  14       12.56       12.78      2.32 o
  -5   4  14        0.52        4.02      4.30 o
  -7   5  14        4.86        4.39      1.86 o
 
